# Supplementary material for: 2-(Dimethyl­amino)­anthraquinone
Source: Acta Crystallogr Sect E Struct Rep Online. 2010 Nov 6;66(Pt 12):o3091. doi: 10.1107/S1600536810044636 (PMC3011451; doi:10.1107/S1600536810044636)
Supplement: Supplementary file 2 [file e-66-o3091-Isup2.hkl]

# 
# h,k,l, Fc-squared, Fo-squared, sigma(Fo-squared) and status flag 
# 
data_I
_shelx_title ' 090628am in P2(1)/n' 
_shelx_refln_list_code          4 
_shelx_F_calc_maximum      128.66 
_exptl_crystal_F_000       528.00 
_reflns_d_resolution_high  0.7498 
 
loop_ 
 _symmetry_equiv_pos_as_xyz 
 'x, y, z' 
 '-x+1/2, y+1/2, -z+1/2' 
 '-x, -y, -z' 
 'x-1/2, -y-1/2, z-1/2' 
 
_cell_length_a     4.8614 
_cell_length_b    19.9446 
_cell_length_c    12.8624 
_cell_angle_alpha  90.000 
_cell_angle_beta   95.979 
_cell_angle_gamma  90.000 
 
_shelx_F_squared_multiplier     1.000 
 
loop_ 
 _refln_index_h 
 _refln_index_k 
 _refln_index_l 
 _refln_F_squared_calc 
 _refln_F_squared_meas 
 _refln_F_squared_sigma 
 _refln_observed_status 
   2   0   0      362.47      333.32      3.40 o 
   4   0   0       15.17       17.33      0.98 o 
   1   1   0       29.16       13.77      0.31 o 
   2   1   0      964.51     1040.19      6.38 o 
   3   1   0        1.43        2.62      0.32 o 
   4   1   0        8.66        8.87      0.58 o 
   5   1   0       24.48       30.97      3.30 o 
   1   2   0     2015.73     2372.70     13.71 o 
   2   2   0       11.93       15.17      0.63 o 
   3   2   0        1.80        3.87      0.35 o 
   4   2   0       18.53       20.72      0.81 o 
   5   2   0       78.08       78.45      7.00 o 
   6   2   0        1.49        3.17      1.63 o 
   1   3   0      681.07      699.90      4.56 o 
   2   3   0      163.60      169.52      1.73 o 
   3   3   0       96.47       88.91      1.15 o 
   4   3   0       15.23       16.74      0.72 o 
   5   3   0       18.16       24.91      2.55 o 
   6   3   0       10.68       12.52      2.10 o 
   0   4   0        0.37        0.02      0.11 o 
   1   4   0    13435.81    14924.35    101.05 o 
   2   4   0       10.15        7.61      0.36 o 
   3   4   0        0.27       -0.01      0.28 o 
   4   4   0        3.35        3.28      0.55 o 
   5   4   0        2.65        0.25      0.96 o 
   6   4   0        0.46       -0.21      1.14 o 
   1   5   0     7533.76     8533.55     57.81 o 
   2   5   0        0.01        1.30      0.24 o 
   3   5   0        1.91        2.54      0.31 o 
   4   5   0       17.43       18.90      0.90 o 
   5   5   0        0.24       -0.10      1.10 o 
   6   5   0        0.00        2.39      1.05 o 
   0   6   0     1383.40     1408.51     11.57 o 
   1   6   0     1804.33     1922.37     13.04 o 
   2   6   0     1794.68     2145.32     13.49 o 
   3   6   0       58.22       53.06      0.98 o 
   4   6   0      144.95      128.88      2.03 o 
   5   6   0        4.04        3.74      1.15 o 
   6   6   0        0.04        2.04      1.22 o 
   1   7   0      283.61      271.12      2.33 o 
   2   7   0     2374.74     2637.12     18.05 o 
   3   7   0      112.99      113.50      1.75 o 
   4   7   0      226.78      231.58      2.83 o 
   5   7   0        0.28       -1.25      1.31 o 
   6   7   0        0.52        0.12      0.99 o 
   0   8   0      202.14      175.70      1.98 o 
   1   8   0       15.70       17.61      0.52 o 
   2   8   0      294.88      309.38      3.97 o 
   3   8   0        4.46        6.11      0.54 o 
   4   8   0       29.12       30.33      1.10 o 
   5   8   0        3.61        3.59      1.04 o 
   6   8   0        0.17        0.38      1.39 o 
   1   9   0       79.36       90.90      1.16 o 
   2   9   0      611.67      695.17      7.05 o 
   3   9   0        0.54        0.33      0.40 o 
   4   9   0        1.17        0.79      0.47 o 
   5   9   0        4.98        5.51      1.13 o 
   6   9   0        0.69        3.36      1.25 o 
   0  10   0       22.25       18.71      0.61 o 
   1  10   0       93.19       81.51      1.12 o 
   2  10   0      252.00      260.11      2.62 o 
   3  10   0      108.96      105.60      1.88 o 
   4  10   0        8.91       12.03      0.80 o 
   5  10   0        2.73        3.11      0.97 o 
   1  11   0        0.25        0.18      0.22 o 
   2  11   0        1.22        1.77      0.37 o 
   3  11   0     1836.64     1800.52     18.12 o 
   4  11   0        0.02       -0.42      0.42 o 
   5  11   0        2.51        1.38      0.96 o 
   0  12   0      158.59      173.28      2.12 o 
   1  12   0       41.17       41.74      0.85 o 
   2  12   0       16.02       16.13      0.69 o 
   3  12   0      423.28      423.68      4.11 o 
   4  12   0        0.15       -0.28      0.47 o 
   5  12   0        1.41        3.80      2.16 o 
   1  13   0       20.82       19.70      0.67 o 
   2  13   0       39.44       33.52      1.47 o 
   3  13   0        1.19        3.92      0.57 o 
   4  13   0        6.14        8.57      0.80 o 
   5  13   0        9.12       12.25      2.11 o 
   0  14   0       12.27       13.36      0.65 o 
   1  14   0       43.52       35.66      0.88 o 
   2  14   0       56.50       48.84      1.37 o 
   3  14   0       10.37       10.21      0.85 o 
   4  14   0        5.56        8.58      0.77 o 
   5  14   0        4.91        3.81      1.35 o 
   1  15   0       91.30       87.45      1.37 o 
   2  15   0        0.06       -0.33      0.71 o 
   3  15   0        1.91        2.31      0.52 o 
   4  15   0      108.92       90.79      1.88 o 
   5  15   0        1.53        2.89      1.27 o 
   0  16   0       27.90       28.14      1.44 o 
   1  16   0       13.63       13.02      0.65 o 
   2  16   0        0.07        0.27      0.39 o 
   3  16   0        0.01        0.13      0.44 o 
   4  16   0      159.03      139.00      2.98 o 
   5  16   0        4.01        6.89      1.22 o 
   1  17   0      125.98      120.31      1.74 o 
   2  17   0       10.05       10.32      0.68 o 
   3  17   0        3.51        5.23      0.65 o 
   4  17   0        6.91        5.90      0.78 o 
   0  18   0       72.23       63.02      2.19 o 
   1  18   0       86.89       80.14      2.24 o 
   2  18   0        1.84        2.31      0.49 o 
   3  18   0        0.33       -0.03      0.49 o 
   4  18   0       29.48       41.88      1.46 o 
   1  19   0       37.70       37.75      1.33 o 
   2  19   0        1.39        2.06      0.53 o 
   3  19   0        0.21        0.64      0.52 o 
   4  19   0       11.29       14.81      1.46 o 
   0  20   0        5.22        5.41      1.05 o 
   1  20   0        8.17        8.93      0.84 o 
   2  20   0        1.25        0.77      0.59 o 
   3  20   0        0.36        0.73      0.50 o 
   4  20   0        0.41        1.67      0.68 o 
   1  21   0        0.04       -0.48      0.58 o 
   2  21   0       14.00       14.01      1.04 o 
   3  21   0        4.26        6.85      0.80 o 
   0  22   0       84.46       85.85      2.94 o 
   1  22   0        0.56        0.80      0.61 o 
   2  22   0        1.21        2.23      0.69 o 
   3  22   0        4.77       10.75      0.96 o 
   1  23   0        0.09        0.32      0.62 o 
   2  23   0        0.21       -0.19      0.60 o 
   3  23   0       30.54       37.64      1.54 o 
   0  24   0        1.35        3.15      1.08 o 
   1  24   0        0.59        1.25      0.71 o 
   2  24   0        1.83        2.43      0.85 o 
   1  25   0        9.42        9.52      1.08 o 
   2  25   0        2.66        2.74      0.92 o 
   0  26   0        0.15        0.89      1.70 o 
   1  26   0        0.33        3.27      0.92 o 
  -5   0   1       42.04       42.84      2.05 o 
  -3   0   1       28.35       29.32      1.00 o 
  -1   0   1       16.59       15.81      0.43 o 
   1   0   1      100.75       96.61      1.13 o 
   3   0   1      148.47      157.11      2.61 o 
   5   0   1        8.86        6.17      1.99 o 
  -5   1   1       12.02       14.40      1.36 o 
  -4   1   1       17.67       16.18      0.66 o 
  -3   1   1       32.67       27.01      0.68 o 
  -2   1   1      154.77      156.23      1.38 o 
  -1   1   1       25.13       25.09      0.55 o 
   1   1   1      368.71      399.39      2.69 o 
   2   1   1      470.39      502.22      3.35 o 
   3   1   1      496.94      514.04      3.93 o 
   4   1   1        1.83        1.72      0.38 o 
   5   1   1        3.12        3.96      0.76 o 
  -5   2   1       52.11       53.40      1.73 o 
  -4   2   1       48.92       43.62      0.97 o 
  -3   2   1       19.27       18.92      0.61 o 
  -2   2   1      106.45       94.13      1.00 o 
  -1   2   1      975.17     1131.07      6.67 o 
   0   2   1     5636.81     6000.69    107.44 o 
   2   2   1      684.38      707.36      4.90 o 
   3   2   1       25.36       32.54      0.72 o 
   4   2   1        9.89       12.46      0.59 o 
   5   2   1       11.03       15.06      2.31 o 
   6   2   1        1.99       -2.59      2.59 o 
  -6   3   1       16.99       20.50      2.47 o 
  -5   3   1      242.28      250.05      3.16 o 
  -4   3   1        0.89        0.98      0.62 o 
  -3   3   1      104.90       97.04      1.21 o 
  -2   3   1       12.67        5.76      0.33 o 
  -1   3   1    15222.82    15956.65    209.42 o 
   0   3   1      261.05      284.53      2.26 o 
   1   3   1    16552.92    18049.96    112.48 o 
   2   3   1     1000.25     1129.06      6.88 o 
   3   3   1        2.18        2.04      0.45 o 
   4   3   1      165.92      170.31      2.18 o 
   5   3   1       13.75       17.91      2.82 o 
   6   3   1        4.17        3.52      4.22 o 
  -6   4   1        1.98        3.02      1.63 o 
  -5   4   1      219.96      209.95      2.87 o 
  -4   4   1       18.55       17.96      0.88 o 
  -3   4   1        0.08        0.99      0.39 o 
  -2   4   1     1075.30     1070.74      7.16 o 
  -1   4   1    10528.88    11005.52     74.88 o 
   0   4   1     1593.66     1677.02      9.64 o 
   1   4   1    11533.95    12669.19    100.63 o 
   2   4   1      230.50      256.83      1.96 o 
   3   4   1        0.85        0.63      0.26 o 
   4   4   1       23.25       26.46      1.07 o 
   5   4   1       10.05       10.07      1.70 o 
   6   4   1        0.04       -1.09      1.29 o 
  -6   5   1        3.50        3.56      1.48 o 
  -5   5   1        3.81        2.95      1.13 o 
  -4   5   1      260.58      244.80      3.43 o 
  -3   5   1      218.68      223.57      2.21 o 
  -2   5   1       10.04       14.00      0.41 o 
  -1   5   1      187.95      183.70      1.69 o 
   0   5   1      513.62      556.01      3.54 o 
   1   5   1     1764.88     1917.01     13.77 o 
   2   5   1       46.50       60.36      0.77 o 
   3   5   1       34.79       26.92      0.64 o 
   4   5   1       21.32       24.23      1.03 o 
   5   5   1        0.12        0.38      0.76 o 
   6   5   1        0.16        0.41      1.08 o 
  -6   6   1        0.41        2.47      1.27 o 
  -5   6   1        0.41       -0.82      0.82 o 
  -4   6   1      122.94      116.39      1.97 o 
  -3   6   1        0.00        0.19      0.29 o 
  -2   6   1       98.82       99.95      1.19 o 
  -1   6   1      256.66      268.68      2.27 o 
   0   6   1      141.42      139.80      1.12 o 
   1   6   1        0.33        2.60      0.25 o 
   2   6   1       34.33       39.42      0.72 o 
   3   6   1       11.97       12.85      0.65 o 
   4   6   1        0.05       -0.14      0.72 o 
   5   6   1        0.98        0.29      0.84 o 
   6   6   1        1.04        0.22      3.09 o 
  -6   7   1        0.06        1.42      1.35 o 
  -5   7   1        0.34       -0.51      0.51 o 
  -4   7   1       29.59       25.22      1.19 o 
  -3   7   1       84.25       78.46      1.40 o 
  -2   7   1     2955.34     3081.16     20.93 o 
  -1   7   1      198.48      208.30      1.91 o 
   0   7   1      794.38      783.33      5.03 o 
   1   7   1     1098.98     1211.65      8.49 o 
   2   7   1      887.91      959.36      6.43 o 
   3   7   1       10.81       10.66      0.61 o 
   4   7   1        0.30       -0.38      0.50 o 
   5   7   1        0.68        0.02      0.81 o 
   6   7   1        0.32        1.48      2.00 o 
  -6   8   1        0.42       -0.84      1.20 o 
  -5   8   1        6.27        4.70      0.83 o 
  -4   8   1      142.43      129.96      2.10 o 
  -3   8   1       86.32       75.57      1.41 o 
  -2   8   1     1829.03     2012.90     14.04 o 
  -1   8   1       97.05       77.30      1.02 o 
   0   8   1      112.28      113.74      1.05 o 
   1   8   1     3491.92     3785.79     25.24 o 
   2   8   1     3187.83     3530.32     23.88 o 
   3   8   1        0.47        0.87      0.37 o 
   4   8   1        1.29        1.33      0.53 o 
   5   8   1       24.05       25.04      1.59 o 
   6   8   1        0.01       -0.79      3.43 o 
  -6   9   1        2.80        4.38      1.82 o 
  -5   9   1        5.66        5.00      0.90 o 
  -4   9   1        4.89        5.36      0.65 o 
  -3   9   1      427.17      420.24      3.97 o 
  -2   9   1      343.95      375.46      3.38 o 
  -1   9   1       45.43       41.69      0.77 o 
   0   9   1      230.09      232.75      1.83 o 
   1   9   1      497.76      519.42      4.06 o 
   2   9   1     1615.48     1796.10     12.67 o 
   3   9   1        6.13        9.36      0.62 o 
   4   9   1       15.19       14.71      0.82 o 
   5   9   1       17.64       20.25      1.51 o 
   6   9   1        4.87        5.44      1.45 o 
  -5  10   1        2.22        2.55      0.71 o 
  -4  10   1       10.98        9.78      0.75 o 
  -3  10   1      668.68      594.22      7.79 o 
  -2  10   1       57.58       51.36      1.06 o 
  -1  10   1      389.22      364.26      3.09 o 
   0  10   1        2.44        3.96      0.26 o 
   1  10   1       12.64       13.02      0.49 o 
   2  10   1       20.59       17.91      0.70 o 
   3  10   1      162.21      166.64      2.19 o 
   4  10   1        8.64        8.09      0.69 o 
   5  10   1        0.17       -0.69      1.77 o 
  -5  11   1        0.25       -0.58      0.58 o 
  -4  11   1        0.19        0.29      0.47 o 
  -3  11   1      303.32      299.88      3.24 o 
  -2  11   1       13.32       11.18      0.58 o 
  -1  11   1      260.54      263.00      2.46 o 
   0  11   1        5.53        7.68      0.35 o 
   1  11   1      140.84      136.01      1.56 o 
   2  11   1       75.33       72.59      1.38 o 
   3  11   1       95.96       99.92      2.14 o 
   4  11   1        5.55        6.27      0.65 o 
   5  11   1        0.13        0.08      0.77 o 
  -5  12   1        0.18       -0.20      0.74 o 
  -4  12   1        3.59        3.13      0.60 o 
  -3  12   1      162.75      159.89      2.38 o 
  -2  12   1        8.27        7.24      0.52 o 
  -1  12   1       30.76       25.91      0.79 o 
   0  12   1      506.24      532.05      3.56 o 
   1  12   1       13.12       14.57      0.57 o 
   2  12   1        0.77        1.75      0.38 o 
   3  12   1      190.98      183.78      2.39 o 
   4  12   1        1.57        2.97      0.59 o 
   5  12   1        1.13        0.63      0.81 o 
  -5  13   1        0.09       -0.62      0.80 o 
  -4  13   1       11.39       10.22      0.81 o 
  -3  13   1      177.97      159.37      2.21 o 
  -2  13   1       45.00       41.41      1.22 o 
  -1  13   1       26.47       29.10      0.78 o 
   0  13   1      516.88      541.56      3.66 o 
   1  13   1        5.42        7.29      0.46 o 
   2  13   1        0.01       -0.19      0.37 o 
   3  13   1      109.84       97.52      1.72 o 
   4  13   1        7.30        6.73      0.76 o 
   5  13   1        3.98        5.95      1.47 o 
  -5  14   1       18.67       20.25      1.50 o 
  -4  14   1       56.64       48.15      1.39 o 
  -3  14   1       14.66       16.31      0.82 o 
  -2  14   1      829.72      787.28     10.36 o 
  -1  14   1      246.76      218.52      6.72 o 
   0  14   1        0.06        0.43      0.23 o 
   1  14   1        0.28        0.21      0.30 o 
   2  14   1        9.54       11.60      0.65 o 
   3  14   1       74.93       68.46      1.46 o 
   4  14   1       93.24       80.06      1.87 o 
   5  14   1       22.20       32.39      2.22 o 
  -5  15   1        2.78        2.75      1.03 o 
  -4  15   1       83.18       75.19      1.84 o 
  -3  15   1       19.30       20.55      0.91 o 
  -2  15   1      502.85      488.59      4.44 o 
  -1  15   1       57.33       56.78      1.12 o 
   0  15   1        2.93        3.55      0.40 o 
   1  15   1       46.28       38.50      0.93 o 
   2  15   1        1.69        1.04      0.41 o 
   3  15   1        0.85        0.54      0.44 o 
   4  15   1      169.05      156.84      2.68 o 
   5  15   1        4.06       10.47      1.42 o 
  -5  16   1        3.49        6.34      1.32 o 
  -4  16   1        0.89        1.89      0.85 o 
  -3  16   1       17.64       18.01      0.88 o 
  -2  16   1       62.99       63.60      1.33 o 
  -1  16   1       24.85       20.24      0.89 o 
   0  16   1       15.34       14.33      0.79 o 
   1  16   1        3.51        3.78      0.49 o 
   2  16   1        9.04        7.84      0.64 o 
   3  16   1        5.71        5.32      0.63 o 
   4  16   1       40.00       48.43      1.76 o 
   5  16   1        0.07        0.59      1.08 o 
  -4  17   1       16.77       14.94      0.95 o 
  -3  17   1       17.45       18.32      0.91 o 
  -2  17   1        8.62        8.90      0.65 o 
  -1  17   1       10.81       11.87      0.78 o 
   0  17   1       10.07       10.04      0.74 o 
   1  17   1        0.94        0.93      0.42 o 
   2  17   1        0.00        0.06      0.42 o 
   3  17   1        4.65        4.71      0.68 o 
   4  17   1        9.45        9.03      1.36 o 
  -4  18   1        9.33        9.56      0.87 o 
  -3  18   1        1.20        0.98      0.51 o 
  -2  18   1       30.91       28.08      0.99 o 
  -1  18   1        0.27        1.19      0.59 o 
   0  18   1        2.67        3.16      0.59 o 
   1  18   1        0.23        0.01      0.44 o 
   2  18   1        2.24        2.19      0.54 o 
   3  18   1        2.60        2.76      0.62 o 
   4  18   1       21.51       24.86      1.60 o 
  -4  19   1       10.00        9.27      0.89 o 
  -3  19   1        3.62        4.15      0.63 o 
  -2  19   1       88.33       79.08      1.74 o 
  -1  19   1       89.93       89.26      1.98 o 
   0  19   1        0.00       -0.49      0.49 o 
   1  19   1       12.29       14.12      0.93 o 
   2  19   1        0.83        1.56      0.51 o 
   3  19   1        0.16        0.33      0.49 o 
   4  19   1       10.27       17.57      1.26 o 
  -4  20   1        1.34        1.93      0.74 o 
  -3  20   1        0.04        1.23      0.54 o 
  -2  20   1       50.93       51.51      1.51 o 
  -1  20   1       39.34       36.80      1.55 o 
   0  20   1       21.46       21.99      1.12 o 
   1  20   1        6.31        6.85      0.78 o 
   2  20   1        6.33        6.63      0.76 o 
   3  20   1        2.04        2.78      0.59 o 
   4  20   1        0.11        1.25      0.78 o 
  -3  21   1        9.83        9.77      0.91 o 
  -2  21   1        3.11        2.24      0.64 o 
  -1  21   1        6.65        5.53      0.84 o 
   0  21   1       97.89       97.11      2.68 o 
   1  21   1        9.57        9.14      0.90 o 
   2  21   1        1.02        1.48      0.91 o 
   3  21   1       13.76       18.22      1.01 o 
  -3  22   1        6.77        8.77      0.93 o 
  -2  22   1        0.01        0.95      0.69 o 
  -1  22   1        1.00        2.03      0.69 o 
   0  22   1       99.00       94.53      2.61 o 
   1  22   1        1.73        1.85      0.69 o 
   2  22   1        0.05        0.61      0.64 o 
   3  22   1        0.25        2.62      0.68 o 
  -3  23   1        8.02        7.13      0.91 o 
  -2  23   1        0.06        1.48      0.70 o 
  -1  23   1        0.00        0.01      0.59 o 
   0  23   1        0.30        2.30      0.80 o 
   1  23   1        0.23       -0.21      0.65 o 
   2  23   1        0.88        2.08      0.86 o 
   3  23   1        1.54        4.12      0.82 o 
  -2  24   1        0.56        0.47      0.70 o 
  -1  24   1        1.92        1.19      0.73 o 
   0  24   1        1.68        1.20      1.33 o 
   1  24   1        1.32        1.85      0.96 o 
   2  24   1        0.02        0.81      1.13 o 
  -2  25   1        3.39        4.31      0.94 o 
  -1  25   1        0.45        0.65      1.11 o 
   0  25   1        1.81        3.02      0.83 o 
   1  25   1       19.47       19.82      1.34 o 
   2  25   1       10.21       14.02      1.25 o 
  -1  26   1        0.60        1.74      0.84 o 
   0  26   1        2.06        0.98      0.79 o 
   1  26   1       45.78       44.62      2.89 o 
  -4   0   2        5.85        6.53      0.71 o 
  -2   0   2       88.21       93.07      1.70 o 
   0   0   2    15466.68    14355.06    662.28 o 
   2   0   2       14.81       17.22      0.72 o 
   4   0   2        0.27        0.83      0.59 o 
  -5   1   2       33.39       36.69      1.93 o 
  -4   1   2       12.77       12.77      0.70 o 
  -3   1   2       26.39       21.07      0.63 o 
  -2   1   2       31.77       35.37      0.65 o 
  -1   1   2     2801.97     2918.65     16.80 o 
   0   1   2      576.13      621.57      4.63 o 
   1   1   2       21.81       16.63      0.40 o 
   2   1   2       76.08       74.57      0.85 o 
   3   1   2     1197.56     1334.53      8.71 o 
   4   1   2        2.42        2.61      0.48 o 
   5   1   2        7.43        9.62      0.93 o 
  -6   2   2       17.21       23.25      2.53 o 
  -5   2   2      312.43      310.09      4.89 o 
  -4   2   2        3.94        2.98      0.48 o 
  -3   2   2       10.21       10.48      0.53 o 
  -2   2   2      555.27      572.81      3.78 o 
  -1   2   2      157.24      171.04      1.27 o 
   0   2   2      105.36      125.77      1.24 o 
   1   2   2     1428.43     1528.85      8.89 o 
   2   2   2        4.99        6.11      0.28 o 
   3   2   2      108.05      105.85      1.24 o 
   4   2   2       67.32       63.45      1.34 o 
   5   2   2        0.29       -0.48      0.71 o 
   6   2   2        0.01       -2.49      2.49 o 
  -6   3   2       19.72       20.87      2.42 o 
  -5   3   2      112.31      120.54      2.46 o 
  -4   3   2       14.78       15.14      0.71 o 
  -3   3   2       63.56       67.39      1.01 o 
  -2   3   2      430.37      487.13      3.30 o 
  -1   3   2      552.93      545.62      3.39 o 
   0   3   2       96.43       85.68      0.75 o 
   1   3   2      831.37      885.25      5.28 o 
   2   3   2       48.19       48.91      1.06 o 
   3   3   2      101.19      104.73      1.26 o 
   4   3   2       30.60       27.21      1.09 o 
   5   3   2        0.00       -0.72      1.02 o 
   6   3   2        0.94        2.00      4.82 o 
  -6   4   2        1.11        2.70      1.52 o 
  -5   4   2        2.11        3.91      0.80 o 
  -4   4   2        1.28        0.10      0.43 o 
  -3   4   2       28.69       29.02      0.70 o 
  -2   4   2      182.97      175.24      1.51 o 
  -1   4   2      248.18      276.14      1.89 o 
   0   4   2     2484.00     2771.97     17.10 o 
   1   4   2     1639.35     1769.29      9.82 o 
   2   4   2     2462.40     2715.22     15.74 o 
   3   4   2       28.82       29.82      0.67 o 
   4   4   2       23.11       20.35      1.23 o 
   5   4   2        4.89        4.64      0.95 o 
   6   4   2        0.00       -1.08      2.52 o 
  -6   5   2        0.81        3.43      1.18 o 
  -5   5   2        1.85        2.05      0.76 o 
  -4   5   2        5.63        5.23      0.86 o 
  -3   5   2        0.36        0.48      0.27 o 
  -2   5   2        8.20       12.13      0.40 o 
  -1   5   2      186.61      210.94      1.72 o 
   0   5   2     1333.45     1407.48      8.16 o 
   1   5   2      982.45     1167.87      6.93 o 
   2   5   2     1686.35     1910.59     11.25 o 
   3   5   2       35.82       36.05      0.80 o 
   4   5   2      136.18      127.42      2.66 o 
   5   5   2        9.54       11.54      1.21 o 
   6   5   2        1.14        0.59      2.15 o 
  -6   6   2        0.01        1.10      1.12 o 
  -5   6   2        1.93        2.25      0.71 o 
  -4   6   2      606.95      590.06      5.35 o 
  -3   6   2        2.03        2.22      0.37 o 
  -2   6   2       92.69       71.93      0.94 o 
  -1   6   2      946.64      993.92      6.51 o 
   0   6   2      835.50      902.68      5.38 o 
   1   6   2      815.64      838.84      5.11 o 
   2   6   2      234.34      293.66      2.19 o 
   3   6   2        5.71        7.34      0.44 o 
   4   6   2       10.42       10.35      1.01 o 
   5   6   2       42.74       36.37      1.97 o 
   6   6   2        0.03       -0.80      0.80 o 
  -6   7   2        0.30        3.51      1.30 o 
  -5   7   2       12.47       12.04      1.02 o 
  -4   7   2      913.65      882.60      9.22 o 
  -3   7   2       95.09       94.98      1.55 o 
  -2   7   2      131.26      121.23      1.28 o 
  -1   7   2       83.42      101.73      1.50 o 
   0   7   2      594.14      599.48      3.72 o 
   1   7   2      197.25      212.94      1.59 o 
   2   7   2      810.71      885.29      5.91 o 
   3   7   2       21.94       21.09      0.91 o 
   4   7   2        0.45       -0.36      0.64 o 
   5   7   2       21.13       21.64      1.72 o 
   6   7   2        0.18       -1.83      3.10 o 
  -6   8   2        0.56        2.85      1.35 o 
  -5   8   2        7.90        6.08      0.86 o 
  -4   8   2      232.50      224.87      2.85 o 
  -3   8   2      230.24      219.42      2.53 o 
  -2   8   2      154.63      142.41      1.73 o 
  -1   8   2       26.79       25.88      0.68 o 
   0   8   2       73.59       73.96      0.76 o 
   1   8   2      312.70      344.16      2.37 o 
   2   8   2      124.35      143.26      2.28 o 
   3   8   2        1.44        2.13      0.40 o 
   4   8   2        0.00       -0.88      0.88 o 
   5   8   2       29.49       29.96      1.69 o 
   6   8   2        0.42       -0.44      1.14 o 
  -6   9   2        0.03        0.34      1.28 o 
  -5   9   2       27.44       26.28      1.35 o 
  -4   9   2        0.01       -0.46      0.46 o 
  -3   9   2       78.98       63.91      1.37 o 
  -2   9   2       81.95       95.62      1.40 o 
  -1   9   2        1.01        0.01      0.25 o 
   0   9   2       28.96       35.73      0.66 o 
   1   9   2      409.37      477.07      3.16 o 
   2   9   2        6.99       11.41      0.58 o 
   3   9   2        0.21       -0.10      0.49 o 
   4   9   2       29.40       27.62      2.43 o 
   5   9   2        8.44        7.93      1.37 o 
  -6  10   2        0.54        2.27      1.85 o 
  -5  10   2        4.63        3.67      0.77 o 
  -4  10   2        5.19        3.22      0.59 o 
  -3  10   2        1.54        3.44      0.60 o 
  -2  10   2      179.12      176.47      2.02 o 
  -1  10   2       20.34       20.23      0.62 o 
   0  10   2      448.11      503.51      3.31 o 
   1  10   2       60.46       71.26      0.94 o 
   2  10   2        0.67        1.11      0.35 o 
   3  10   2       41.47       43.70      1.10 o 
   4  10   2        0.57        1.20      0.75 o 
   5  10   2        3.93        2.47      2.78 o 
  -5  11   2        0.50        0.53      0.85 o 
  -4  11   2        1.04        0.41      0.50 o 
  -3  11   2     1074.36     1015.77      8.56 o 
  -2  11   2        5.44        2.94      0.41 o 
  -1  11   2        2.31        0.73      0.28 o 
   0  11   2     1198.96     1223.50      7.39 o 
   1  11   2        0.92        1.26      0.29 o 
   2  11   2       50.51       59.12      1.21 o 
   3  11   2      161.92      167.00      2.41 o 
   4  11   2        0.05        0.07      0.96 o 
   5  11   2        0.36        1.23      1.26 o 
  -5  12   2        2.62        2.97      0.71 o 
  -4  12   2        8.67        8.22      0.91 o 
  -3  12   2      177.20      173.33      2.32 o 
  -2  12   2       54.16       44.61      1.72 o 
  -1  12   2       19.35       17.58      0.63 o 
   0  12   2      228.07      256.80      2.00 o 
   1  12   2       10.87       11.70      0.51 o 
   2  12   2       52.97       50.42      1.07 o 
   3  12   2      333.62      309.79      6.94 o 
   4  12   2        1.52        1.35      0.78 o 
   5  12   2        0.23       -0.03      1.30 o 
  -5  13   2        0.01       -0.68      0.68 o 
  -4  13   2       15.60       16.77      1.12 o 
  -3  13   2        8.30        8.68      0.65 o 
  -2  13   2      403.20      372.84      3.54 o 
  -1  13   2       37.85       31.64      0.81 o 
   0  13   2       24.12       20.76      0.56 o 
   1  13   2       45.09       41.72      0.90 o 
   2  13   2        6.24        4.90      0.48 o 
   3  13   2       24.45       26.23      0.98 o 
   4  13   2       15.30       16.66      1.38 o 
   5  13   2        0.24       -0.75      1.36 o 
  -5  14   2        0.03        1.04      0.76 o 
  -4  14   2        6.92        7.61      0.75 o 
  -3  14   2        5.43        5.73      0.60 o 
  -2  14   2      727.29      700.95      5.81 o 
  -1  14   2       56.64       56.26      1.08 o 
   0  14   2       84.09       80.43      1.00 o 
   1  14   2       20.99       19.48      0.69 o 
   2  14   2        0.14       -0.20      0.32 o 
   3  14   2        0.39        0.75      0.44 o 
   4  14   2        2.68        2.81      0.93 o 
   5  14   2        0.36        0.63      1.46 o 
  -5  15   2        0.03        0.44      0.75 o 
  -4  15   2        3.64        4.08      0.64 o 
  -3  15   2        0.00        0.27      0.43 o 
  -2  15   2        0.21        0.73      0.57 o 
  -1  15   2      164.72      168.59      2.15 o 
   0  15   2        8.17        9.05      0.51 o 
   1  15   2        5.40        3.21      0.42 o 
   2  15   2       42.54       35.60      0.98 o 
   3  15   2        0.27        0.57      0.44 o 
   4  15   2       14.05       14.51      1.36 o 
   5  15   2        2.36        3.59      1.39 o 
  -5  16   2        0.50        0.29      0.74 o 
  -4  16   2        7.99        7.60      0.76 o 
  -3  16   2        0.13       -0.10      0.40 o 
  -2  16   2       43.00       37.64      1.64 o 
  -1  16   2      237.75      228.87      2.50 o 
   0  16   2        7.50        7.27      0.64 o 
   1  16   2        1.15        2.16      0.41 o 
   2  16   2       15.04       14.11      0.72 o 
   3  16   2       27.81       28.27      1.43 o 
   4  16   2       46.44       43.98      1.98 o 
   5  16   2        0.18        0.60      2.07 o 
  -4  17   2        0.70        1.61      0.67 o 
  -3  17   2       15.66       16.64      1.08 o 
  -2  17   2        0.10       -0.41      0.41 o 
  -1  17   2      425.50      410.99      3.83 o 
   0  17   2        5.88        6.32      0.64 o 
   1  17   2       19.02       16.29      0.72 o 
   2  17   2       28.68       26.06      0.93 o 
   3  17   2        1.08        2.16      0.53 o 
   4  17   2        9.45        6.91      1.08 o 
  -4  18   2        0.24        0.89      0.61 o 
  -3  18   2        0.81        1.62      0.62 o 
  -2  18   2        0.86        0.32      0.61 o 
  -1  18   2      720.24      707.85      6.61 o 
   0  18   2        0.67        1.45      0.54 o 
   1  18   2        1.55        2.04      0.53 o 
   2  18   2        4.94        7.04      0.63 o 
   3  18   2        3.44        6.56      0.69 o 
   4  18   2        5.94       11.53      1.29 o 
  -4  19   2        1.75        2.51      0.67 o 
  -3  19   2        2.40        3.15      0.62 o 
  -2  19   2        0.27        0.19      0.53 o 
  -1  19   2      224.26      215.20      3.24 o 
   0  19   2        0.14        0.60      0.54 o 
   1  19   2        3.79        2.89      0.63 o 
   2  19   2       15.96       15.12      0.82 o 
   3  19   2        1.69        2.21      0.66 o 
   4  19   2        0.02        0.39      0.82 o 
  -4  20   2        0.42        1.49      0.84 o 
  -3  20   2        0.59        1.01      0.55 o 
  -2  20   2       16.28       16.11      0.98 o 
  -1  20   2        0.99        1.41      0.70 o 
   0  20   2       16.34       17.73      1.05 o 
   1  20   2        2.05        3.73      0.71 o 
   2  20   2        5.74        7.58      0.78 o 
   3  20   2        0.13       -0.22      0.51 o 
   4  20   2        0.21        1.37      0.97 o 
  -3  21   2        3.24        4.20      0.68 o 
  -2  21   2       11.11       12.61      0.91 o 
  -1  21   2        2.33        2.21      0.69 o 
   0  21   2        1.95        2.61      0.73 o 
   1  21   2       10.29       10.34      0.94 o 
   2  21   2        0.14       -0.44      0.54 o 
   3  21   2        2.20        3.05      0.67 o 
  -3  22   2        5.76        8.19      0.92 o 
  -2  22   2        0.54        0.89      0.67 o 
  -1  22   2        6.23        6.29      0.83 o 
   0  22   2       46.95       48.10      1.65 o 
   1  22   2        0.25       -0.03      0.63 o 
   2  22   2        3.68        4.60      0.81 o 
   3  22   2        0.38        2.51      0.75 o 
  -3  23   2       16.42       14.68      1.18 o 
  -2  23   2        0.24       -0.05      1.15 o 
  -1  23   2        0.50        0.78      0.63 o 
   0  23   2      150.87      146.70      2.88 o 
   1  23   2        0.09        0.41      0.65 o 
   2  23   2        0.25        0.97      1.18 o 
   3  23   2        5.12        7.32      0.94 o 
  -2  24   2        0.18        0.55      1.18 o 
  -1  24   2        2.19        1.37      0.75 o 
   0  24   2        9.36       12.60      1.09 o 
   1  24   2       22.31       23.43      1.47 o 
   2  24   2        0.47        1.08      0.78 o 
  -2  25   2        0.15        1.17      0.81 o 
  -1  25   2        1.59        2.80      1.11 o 
   0  25   2        2.84        4.17      0.91 o 
   1  25   2       21.79       22.72      1.44 o 
  -1  26   2        2.95        5.13      1.68 o 
   0  26   2        0.00       -0.15      0.80 o 
  -5   0   3        7.56        6.45      1.11 o 
  -3   0   3     1567.53     1705.60     14.76 o 
  -1   0   3      516.52      537.30      5.38 o 
   1   0   3      300.83      349.69      4.89 o 
   3   0   3      521.94      548.83      5.46 o 
   5   0   3        0.31       -0.98      2.12 o 
  -5   1   3        9.21        9.14      0.78 o 
  -4   1   3        7.33        9.69      0.57 o 
  -3   1   3      874.31      907.96      5.95 o 
  -2   1   3      410.40      419.88      2.92 o 
  -1   1   3      992.66     1099.60      7.30 o 
   0   1   3      293.71      299.54      1.96 o 
   1   1   3      186.30      186.44      1.69 o 
   2   1   3       13.17       13.51      0.38 o 
   3   1   3      370.63      399.90      3.01 o 
   4   1   3        2.50        2.36      0.49 o 
   5   1   3        2.73        3.62      0.77 o 
  -6   2   3        8.36        9.76      1.95 o 
  -5   2   3        2.43        3.37      0.78 o 
  -4   2   3        0.27        0.33      0.38 o 
  -3   2   3      260.25      252.00      2.20 o 
  -2   2   3       10.25       12.80      0.46 o 
  -1   2   3        9.84        8.87      0.37 o 
   0   2   3     2455.55     2611.78     15.90 o 
   1   2   3       69.60       63.48      0.71 o 
   2   2   3      344.99      372.29      2.61 o 
   3   2   3        0.11        0.44      0.26 o 
   4   2   3        4.30        4.63      0.56 o 
   5   2   3       10.79       15.44      3.08 o 
   6   2   3       14.22       47.81      5.19 o 
  -6   3   3       11.34        8.41      1.87 o 
  -5   3   3      128.66      133.72      2.57 o 
  -4   3   3       29.69       30.34      0.97 o 
  -3   3   3       64.80       58.88      0.97 o 
  -2   3   3     1741.60     1904.84     11.28 o 
  -1   3   3      375.12      382.90      2.52 o 
   0   3   3      440.37      500.18      3.31 o 
   1   3   3       44.57       50.05      1.00 o 
   2   3   3      379.47      423.80      3.03 o 
   3   3   3        0.00       -0.23      0.23 o 
   4   3   3       60.87       57.93      1.49 o 
   5   3   3        2.23        1.99      1.49 o 
   6   3   3        0.11        4.11      6.35 o 
  -6   4   3       10.21       11.20      2.06 o 
  -5   4   3       56.21       49.32      1.63 o 
  -4   4   3       16.67       14.77      0.89 o 
  -3   4   3      136.59      124.58      1.65 o 
  -2   4   3      201.70      230.84      1.85 o 
  -1   4   3        5.09        6.32      0.26 o 
   0   4   3       34.41       35.25      0.50 o 
   1   4   3       15.11       17.25      0.52 o 
   2   4   3       11.15       10.14      0.36 o 
   3   4   3       38.19       33.62      0.70 o 
   4   4   3      162.17      160.22      2.97 o 
   5   4   3        0.00        0.84      0.80 o 
   6   4   3        2.55        3.88      4.60 o 
  -6   5   3        0.24        1.28      1.08 o 
  -5   5   3       16.49       18.69      1.14 o 
  -4   5   3      351.55      324.80      4.30 o 
  -3   5   3       21.28       23.50      0.70 o 
  -2   5   3      225.31      226.07      1.82 o 
  -1   5   3     2749.85     2996.13     17.17 o 
   0   5   3       74.68       81.61      0.84 o 
   1   5   3       35.65       29.13      0.61 o 
   2   5   3        7.66        4.91      0.28 o 
   3   5   3       87.81       79.64      1.06 o 
   4   5   3       62.59       57.02      1.85 o 
   5   5   3       14.98       16.38      1.38 o 
   6   5   3        1.11        0.36      0.94 o 
  -6   6   3        1.12        2.53      1.26 o 
  -5   6   3        0.39        0.45      0.62 o 
  -4   6   3        7.84        7.66      0.94 o 
  -3   6   3        0.02       -0.25      0.30 o 
  -2   6   3       89.55       98.20      1.05 o 
  -1   6   3      568.90      639.36      4.02 o 
   0   6   3       74.65       80.87      0.79 o 
   1   6   3      345.03      392.91      2.64 o 
   2   6   3      149.55      167.59      1.47 o 
   3   6   3       37.46       34.83      1.08 o 
   4   6   3        1.23        0.94      0.72 o 
   5   6   3        0.86       -0.72      1.43 o 
   6   6   3        1.94        1.00      1.03 o 
  -6   7   3        0.06        0.94      1.17 o 
  -5   7   3        3.92        4.19      0.84 o 
  -4   7   3       44.21       47.65      1.68 o 
  -3   7   3       17.22       17.29      0.87 o 
  -2   7   3      231.29      219.99      1.78 o 
  -1   7   3      436.39      467.55      3.08 o 
   0   7   3        0.10       -0.06      0.14 o 
   1   7   3      199.18      196.65      1.54 o 
   2   7   3       60.39       67.79      1.71 o 
   3   7   3        0.56        1.39      0.43 o 
   4   7   3       28.14       23.09      1.37 o 
   5   7   3        4.14        3.87      1.04 o 
  -6   8   3        0.22        1.29      1.24 o 
  -5   8   3       30.80       25.97      1.34 o 
  -4   8   3       29.43       30.87      1.75 o 
  -3   8   3        2.83        3.80      0.66 o 
  -2   8   3       65.76       59.69      1.07 o 
  -1   8   3       50.96       60.24      0.84 o 
   0   8   3      165.18      167.45      1.35 o 
   1   8   3     1810.13     2054.70     11.99 o 
   2   8   3       11.43       13.91      0.55 o 
   3   8   3        5.05        4.65      0.69 o 
   4   8   3       24.65       21.67      1.36 o 
   5   8   3       18.79       16.30      1.43 o 
  -6   9   3        0.02       -1.00      1.24 o 
  -5   9   3        2.29        3.73      0.79 o 
  -4   9   3        0.89        0.18      0.62 o 
  -3   9   3       25.53       22.86      0.96 o 
  -2   9   3      115.21       92.63      1.37 o 
  -1   9   3       74.01       79.52      0.95 o 
   0   9   3      578.75      595.55      3.82 o 
   1   9   3        3.08        3.25      0.23 o 
   2   9   3      107.51       81.28      1.24 o 
   3   9   3        8.15        6.80      0.54 o 
   4   9   3       11.78       10.25      1.12 o 
   5   9   3       20.66       18.90      1.50 o 
  -5  10   3       11.20        7.70      0.96 o 
  -4  10   3       25.27       23.93      1.25 o 
  -3  10   3      557.42      534.56      5.87 o 
  -2  10   3        0.03       -0.05      0.30 o 
  -1  10   3       29.70       28.79      0.60 o 
   0  10   3     1153.04     1216.17      7.33 o 
   1  10   3        7.86        7.96      0.30 o 
   2  10   3       83.46       78.09      1.25 o 
   3  10   3        3.36        3.71      0.48 o 
   4  10   3        3.31        4.01      0.95 o 
   5  10   3        4.72        3.61      1.11 o 
  -5  11   3       13.70       12.28      1.07 o 
  -4  11   3        3.58        4.34      0.81 o 
  -3  11   3      472.54      432.44      5.03 o 
  -2  11   3       14.69       15.64      0.76 o 
  -1  11   3        2.88        2.20      0.25 o 
   0  11   3     1291.41     1378.26      8.29 o 
   1  11   3        6.50        9.29      0.42 o 
   2  11   3       22.42       16.77      0.66 o 
   3  11   3       28.58       22.74      0.87 o 
   4  11   3        8.94       11.95      1.18 o 
   5  11   3        0.01       -0.21      1.54 o 
  -5  12   3        0.43        0.31      0.67 o 
  -4  12   3        0.76        2.02      0.88 o 
  -3  12   3        1.06        1.88      0.55 o 
  -2  12   3        1.47        0.77      0.37 o 
  -1  12   3       29.86       27.24      0.75 o 
   0  12   3      149.42      160.24      1.46 o 
   1  12   3        0.02       -0.15      0.28 o 
   2  12   3       26.31       27.00      0.95 o 
   3  12   3       48.55       36.73      1.05 o 
   4  12   3       32.42       35.60      1.73 o 
   5  12   3        0.72       -0.57      0.85 o 
  -5  13   3        2.20        1.31      0.72 o 
  -4  13   3        4.74        5.40      0.74 o 
  -3  13   3       33.18       28.67      1.01 o 
  -2  13   3        2.95        3.49      0.49 o 
  -1  13   3       14.00       13.85      0.59 o 
   0  13   3       24.06       24.96      0.59 o 
   1  13   3        0.41        0.29      0.30 o 
   2  13   3        8.80        9.21      0.57 o 
   3  13   3       32.31       19.18      1.08 o 
   4  13   3        0.25        1.19      0.78 o 
   5  13   3        0.13       -0.61      1.20 o 
  -5  14   3        0.03        0.00      1.14 o 
  -4  14   3        5.53        6.24      0.78 o 
  -3  14   3       10.02        8.28      0.69 o 
  -2  14   3      225.86      207.58      2.45 o 
  -1  14   3       75.15       72.62      1.23 o 
   0  14   3        0.50        0.73      0.25 o 
   1  14   3        2.18        2.53      0.39 o 
   2  14   3        4.94        4.12      0.47 o 
   3  14   3        1.17        0.45      0.41 o 
   4  14   3        3.08        4.19      1.02 o 
   5  14   3        1.83        2.64      1.13 o 
  -5  15   3        0.31       -0.05      0.82 o 
  -4  15   3        3.05        3.16      0.67 o 
  -3  15   3       25.10       24.99      1.23 o 
  -2  15   3      543.86      520.94      4.67 o 
  -1  15   3        0.47        1.18      0.38 o 
   0  15   3        9.62       10.58      0.56 o 
   1  15   3      270.22      274.71      2.77 o 
   2  15   3        0.21       -0.23      0.34 o 
   3  15   3       19.10       21.15      0.97 o 
   4  15   3       27.36       30.14      1.76 o 
   5  15   3        0.07       -0.90      0.90 o 
  -5  16   3        0.28        1.30      0.74 o 
  -4  16   3        1.54        1.84      0.60 o 
  -3  16   3        0.04       -0.15      0.59 o 
  -2  16   3       78.28       72.63      1.43 o 
  -1  16   3       39.42       35.50      0.97 o 
   0  16   3       34.08       29.21      1.05 o 
   1  16   3       13.03       14.59      0.67 o 
   2  16   3       28.83       26.36      0.91 o 
   3  16   3       17.31       16.41      0.86 o 
   4  16   3        6.77        6.97      1.15 o 
  -4  17   3        1.63        2.49      0.66 o 
  -3  17   3        0.52        1.04      0.53 o 
  -2  17   3        8.70       10.16      0.69 o 
  -1  17   3       35.92       34.37      1.21 o 
   0  17   3        5.26        6.73      0.77 o 
   1  17   3        3.70        3.81      0.48 o 
   2  17   3        0.69        2.88      0.50 o 
   3  17   3        2.10        2.33      0.57 o 
   4  17   3        1.16        2.09      0.93 o 
  -4  18   3        4.33        4.41      0.88 o 
  -3  18   3        9.63       12.43      0.83 o 
  -2  18   3       19.41       19.67      0.88 o 
  -1  18   3       18.72       20.68      1.05 o 
   0  18   3        0.02        0.01      0.73 o 
   1  18   3       18.13       18.08      0.88 o 
   2  18   3        8.66        7.71      0.66 o 
   3  18   3        1.06        0.22      0.50 o 
   4  18   3        0.78        1.71      0.91 o 
  -4  19   3        0.74        0.85      0.86 o 
  -3  19   3        0.80        0.67      0.57 o 
  -2  19   3       88.02       79.13      1.58 o 
  -1  19   3       37.43       34.55      1.33 o 
   0  19   3        8.86        9.47      0.89 o 
   1  19   3       15.54       13.68      0.94 o 
   2  19   3        1.04        1.07      0.50 o 
   3  19   3        1.98        2.60      0.71 o 
   4  19   3        1.06        2.80      0.99 o 
  -4  20   3        0.45        1.75      0.72 o 
  -3  20   3        0.00        0.01      0.51 o 
  -2  20   3        8.54        7.97      0.80 o 
  -1  20   3       27.44       27.52      1.52 o 
   0  20   3        4.66        3.68      0.72 o 
   1  20   3       15.73       17.18      1.05 o 
   2  20   3        2.53        2.75      0.64 o 
   3  20   3        1.13        1.65      0.66 o 
  -3  21   3        0.00       -0.61      0.62 o 
  -2  21   3        5.73        6.88      0.79 o 
  -1  21   3        2.23        2.54      0.68 o 
   0  21   3      116.57      106.11      3.23 o 
   1  21   3        0.03        0.73      0.64 o 
   2  21   3        0.84        1.67      0.65 o 
   3  21   3        8.47        8.82      0.97 o 
  -3  22   3        3.81        4.18      0.81 o 
  -2  22   3        4.31        5.07      0.83 o 
  -1  22   3        8.94       10.56      0.95 o 
   0  22   3      145.92      141.24      2.72 o 
   1  22   3        0.19       -0.27      1.02 o 
   2  22   3        0.90        0.68      0.63 o 
   3  22   3       11.03       11.28      1.27 o 
  -3  23   3       10.19       10.99      1.02 o 
  -2  23   3        0.22        0.58      0.63 o 
  -1  23   3        1.01        1.19      0.67 o 
   0  23   3        0.28        2.88      0.77 o 
   1  23   3        0.66        2.12      1.12 o 
   2  23   3        0.74        0.27      0.76 o 
  -2  24   3        0.17       -0.02      0.68 o 
  -1  24   3        0.02        0.40      0.64 o 
   0  24   3        6.76        8.22      0.98 o 
   1  24   3        3.00        2.57      0.81 o 
   2  24   3        0.07        0.89      0.81 o 
  -2  25   3        0.98        2.32      2.15 o 
  -1  25   3        0.03       -0.33      0.68 o 
   0  25   3        1.75        2.15      0.82 o 
   1  25   3        7.05        7.22      1.04 o 
   0  26   3        3.77        5.21      1.00 o 
  -6   0   4        4.38        3.20      1.52 o 
  -4   0   4       47.04       43.05      1.49 o 
  -2   0   4      153.08      143.10      2.20 o 
   0   0   4      362.10      369.84      3.40 o 
   2   0   4      568.68      542.83      6.25 o 
   4   0   4        1.96        2.72      0.75 o 
  -6   1   4        1.29        4.16      1.56 o 
  -5   1   4        0.45        1.63      0.57 o 
  -4   1   4        4.34        4.97      0.65 o 
  -3   1   4        1.82        2.59      0.38 o 
  -2   1   4      354.07      362.69      2.78 o 
  -1   1   4      452.08      452.97      3.36 o 
   0   1   4      584.91      573.92      3.56 o 
   1   1   4     1082.43     1170.17      8.31 o 
   2   1   4        3.24        3.12      0.34 o 
   3   1   4       46.72       53.89      1.13 o 
   4   1   4        9.39        9.31      0.68 o 
   5   1   4        0.38        0.22      1.20 o 
  -6   2   4        2.81        3.96      0.88 o 
  -5   2   4        9.26       10.06      0.95 o 
  -4   2   4        4.77        5.24      0.54 o 
  -3   2   4      218.26      222.53      2.04 o 
  -2   2   4     2019.43     2271.38     13.34 o 
  -1   2   4       18.47       17.55      0.69 o 
   0   2   4       87.89       96.01      0.87 o 
   1   2   4       31.55       40.74      0.71 o 
   2   2   4       44.89       46.50      0.62 o 
   3   2   4        0.78        1.06      0.36 o 
   4   2   4       65.94       67.45      1.42 o 
   5   2   4        1.23        1.19      0.89 o 
   6   2   4        0.10       -2.75      2.75 o 
  -6   3   4        0.14        0.72      0.86 o 
  -5   3   4        6.01        6.15      1.00 o 
  -4   3   4       30.85       30.82      1.04 o 
  -3   3   4      356.28      364.95      2.88 o 
  -2   3   4     2049.27     2250.75     13.22 o 
  -1   3   4       99.06       77.86      0.91 o 
   0   3   4      269.34      246.20      2.37 o 
   1   3   4      416.49      439.64      2.85 o 
   2   3   4      294.42      313.94      2.28 o 
   3   3   4        0.10       -0.10      0.31 o 
   4   3   4       12.63       10.26      0.81 o 
   5   3   4        4.72        6.28      2.28 o 
   6   3   4        0.83       -0.31      3.16 o 
  -6   4   4        0.42        2.24      0.77 o 
  -5   4   4        0.36        0.69      0.60 o 
  -4   4   4      218.65      204.67      3.85 o 
  -3   4   4       30.24       25.11      0.70 o 
  -2   4   4      128.30      150.69      1.38 o 
  -1   4   4        0.01       -0.14      0.14 o 
   0   4   4      182.28      190.41      1.44 o 
   1   4   4      182.41      175.52      1.37 o 
   2   4   4       15.67       26.17      0.51 o 
   3   4   4        0.40        0.87      0.41 o 
   4   4   4        0.30        0.38      0.66 o 
   5   4   4       60.75       61.97      3.29 o 
   6   4   4        1.41        6.26      5.01 o 
  -6   5   4        0.12        1.00      0.73 o 
  -5   5   4       15.80       19.75      1.59 o 
  -4   5   4       71.97       66.03      4.08 o 
  -3   5   4       35.33       30.58      0.75 o 
  -2   5   4        0.62        0.33      0.20 o 
  -1   5   4      221.21      215.12      1.65 o 
   0   5   4      213.85      216.95      1.60 o 
   1   5   4      596.56      589.55      3.76 o 
   2   5   4       31.71       37.52      0.62 o 
   3   5   4        4.43        6.04      0.51 o 
   4   5   4        7.64        7.88      0.97 o 
   5   5   4       27.06       26.36      3.06 o 
  -6   6   4        0.04        0.06      0.66 o 
  -5   6   4       16.68       16.90      1.14 o 
  -4   6   4       25.99       25.77      1.84 o 
  -3   6   4        1.57        0.10      0.32 o 
  -2   6   4        4.21        5.09      0.30 o 
  -1   6   4      923.65     1026.34      6.25 o 
   0   6   4      243.40      271.42      1.94 o 
   1   6   4        6.49        8.18      0.55 o 
   2   6   4       15.69       16.00      0.52 o 
   3   6   4       54.42       58.11      1.37 o 
   4   6   4        0.00       -0.63      0.63 o 
   5   6   4       25.46       26.74      1.60 o 
  -6   7   4        0.04       -0.05      1.02 o 
  -5   7   4       49.40       43.48      1.61 o 
  -4   7   4      119.59       99.57      2.13 o 
  -3   7   4        1.99        1.45      0.42 o 
  -2   7   4        4.36        4.97      0.30 o 
  -1   7   4     2089.37     2360.01     13.72 o 
   0   7   4       99.67       95.85      0.94 o 
   1   7   4       26.54       23.51      0.50 o 
   2   7   4       80.85       90.78      1.05 o 
   3   7   4       19.39       18.85      1.11 o 
   4   7   4        5.75        5.77      0.92 o 
   5   7   4       10.67        8.58      1.22 o 
  -6   8   4        6.84       10.09      1.09 o 
  -5   8   4       25.46       24.04      1.89 o 
  -4   8   4        0.87        0.79      0.55 o 
  -3   8   4       32.50       33.76      1.01 o 
  -2   8   4      172.03      177.01      2.26 o 
  -1   8   4     1625.18     1774.98     10.49 o 
   0   8   4       98.94      112.68      1.07 o 
   1   8   4       12.44       12.47      0.41 o 
   2   8   4        9.45        8.67      0.44 o 
   3   8   4        4.13        6.07      0.80 o 
   4   8   4       45.93       39.66      2.03 o 
   5   8   4       39.22       35.68      1.80 o 
  -6   9   4        6.92        6.59      1.02 o 
  -5   9   4       67.30       54.20      1.79 o 
  -4   9   4        2.05        0.78      0.65 o 
  -3   9   4        7.79        7.79      0.60 o 
  -2   9   4      201.28      178.60      2.02 o 
  -1   9   4       36.90       39.44      0.71 o 
   0   9   4      285.55      316.75      2.29 o 
   1   9   4       10.43       17.59      0.44 o 
   2   9   4        2.70        2.50      0.34 o 
   3   9   4       39.40       33.39      1.41 o 
   4   9   4       32.76       25.36      1.50 o 
   5   9   4        0.88       -1.08      1.34 o 
  -5  10   4       12.59       13.19      1.12 o 
  -4  10   4       12.20       11.24      0.95 o 
  -3  10   4        8.57        7.52      0.62 o 
  -2  10   4       12.22       15.83      0.67 o 
  -1  10   4       76.41       86.62      0.99 o 
   0  10   4      115.89      101.23      1.06 o 
   1  10   4        7.08        7.69      0.33 o 
   2  10   4        0.98        0.44      0.29 o 
   3  10   4       40.30       30.87      1.40 o 
   4  10   4       37.40       33.79      1.66 o 
   5  10   4        2.92        2.94      0.99 o 
  -5  11   4        0.13        0.40      0.66 o 
  -4  11   4       57.54       54.21      2.31 o 
  -3  11   4        6.43        5.97      0.59 o 
  -2  11   4        3.13        2.43      0.40 o 
  -1  11   4        5.60        7.29      0.39 o 
   0  11   4       51.34       48.13      0.75 o 
   1  11   4       18.50       15.19      0.55 o 
   2  11   4       30.04       30.80      0.82 o 
   3  11   4       22.33       17.03      1.19 o 
   4  11   4        1.83        2.09      0.96 o 
   5  11   4        0.09        0.52      1.17 o 
  -5  12   4        3.38        3.47      0.82 o 
  -4  12   4        2.80        2.04      0.73 o 
  -3  12   4        0.05        0.51      0.46 o 
  -2  12   4       25.68       21.20      0.77 o 
  -1  12   4      196.88      184.41      2.02 o 
   0  12   4      301.01      331.43      2.49 o 
   1  12   4        1.16        1.50      0.32 o 
   2  12   4        1.62        1.18      0.35 o 
   3  12   4        0.16        0.21      0.64 o 
   4  12   4        4.76        5.23      1.04 o 
   5  12   4        0.13       -1.46      1.46 o 
  -5  13   4        5.20        5.99      0.94 o 
  -4  13   4        0.18       -0.05      0.60 o 
  -3  13   4        4.30        4.47      0.57 o 
  -2  13   4       44.24       37.14      0.99 o 
  -1  13   4        3.28        2.89      0.39 o 
   0  13   4       12.20       12.60      0.46 o 
   1  13   4      390.78      372.54      3.36 o 
   2  13   4        2.83        2.44      0.41 o 
   3  13   4        2.79        2.29      1.26 o 
   4  13   4        6.67        6.51      1.06 o 
   5  13   4        0.24       -0.90      0.90 o 
  -5  14   4       10.82       13.16      1.27 o 
  -4  14   4        1.34        1.30      0.63 o 
  -3  14   4       53.56       49.27      1.26 o 
  -2  14   4       32.51       25.71      0.89 o 
  -1  14   4        1.65        3.40      0.42 o 
   0  14   4        7.13        7.88      0.40 o 
   1  14   4      235.27      220.35      2.37 o 
   2  14   4        5.59        3.94      0.51 o 
   3  14   4        2.92        1.46      0.73 o 
   4  14   4        0.23        0.27      0.76 o 
   5  14   4        1.92        1.32      1.06 o 
  -5  15   4        0.12       -0.34      0.70 o 
  -4  15   4        4.75        4.51      0.77 o 
  -3  15   4       13.83       12.07      0.77 o 
  -2  15   4        0.14       -0.43      0.43 o 
  -1  15   4       54.14       54.96      1.12 o 
   0  15   4       17.20       16.43      0.67 o 
   1  15   4       46.46       45.40      1.05 o 
   2  15   4       53.02       39.53      1.06 o 
   3  15   4        3.85        6.03      0.97 o 
   4  15   4        6.78        7.36      1.15 o 
  -5  16   4        0.10        0.11      0.74 o 
  -4  16   4       19.88       18.40      1.39 o 
  -3  16   4        3.38        5.54      0.64 o 
  -2  16   4       11.24       11.39      0.69 o 
  -1  16   4        8.40        8.39      0.56 o 
   0  16   4       15.21       17.32      0.86 o 
   1  16   4        1.47        1.53      0.40 o 
   2  16   4      107.17       91.25      1.98 o 
   3  16   4        3.30        1.90      0.79 o 
   4  16   4        0.19        1.13      0.86 o 
  -4  17   4        0.34        1.22      0.81 o 
  -3  17   4        0.03       -0.09      0.46 o 
  -2  17   4       14.43       14.27      0.82 o 
  -1  17   4        9.31        7.71      0.59 o 
   0  17   4        0.01       -0.18      0.41 o 
   1  17   4        0.62        0.49      0.37 o 
   2  17   4       47.89       38.43      1.11 o 
   3  17   4        1.46        2.64      0.86 o 
   4  17   4        0.94        1.16      0.88 o 
  -4  18   4        8.17        5.98      1.18 o 
  -3  18   4        3.54        3.29      0.57 o 
  -2  18   4       28.60       27.05      1.01 o 
  -1  18   4       98.52       93.70      1.78 o 
   0  18   4        4.36        6.13      0.71 o 
   1  18   4        1.11        0.69      0.57 o 
   2  18   4       57.29       50.36      1.29 o 
   3  18   4        1.28        2.40      0.82 o 
   4  18   4        1.04        2.60      1.03 o 
  -4  19   4        0.87        1.30      0.71 o 
  -3  19   4        0.15        0.00      0.49 o 
  -2  19   4        0.83        1.44      0.51 o 
  -1  19   4       39.43       34.82      2.06 o 
   0  19   4        3.09        4.77      0.69 o 
   1  19   4       19.02       18.61      1.06 o 
   2  19   4       81.99       81.10      1.65 o 
   3  19   4        2.78        2.10      0.83 o 
   4  19   4        1.55        1.53      1.05 o 
  -4  20   4        0.98        1.70      0.80 o 
  -3  20   4        7.88        9.88      0.82 o 
  -2  20   4        0.16        0.90      0.53 o 
  -1  20   4        4.26        4.97      0.88 o 
   0  20   4        1.43        0.61      0.75 o 
   1  20   4       49.97       46.54      1.53 o 
   2  20   4        0.00        0.28      0.58 o 
   3  20   4        5.48        5.21      1.03 o 
  -3  21   4        3.49        3.75      0.74 o 
  -2  21   4        0.75        1.86      0.59 o 
  -1  21   4        0.23        1.10      0.63 o 
   0  21   4        0.34        0.48      0.62 o 
   1  21   4       16.69       14.78      1.07 o 
   2  21   4        0.57        0.92      0.61 o 
   3  21   4        0.39        1.71      0.88 o 
  -3  22   4        4.43        5.94      0.96 o 
  -2  22   4        0.05        0.11      0.59 o 
  -1  22   4       17.47       18.90      1.55 o 
   0  22   4        0.06        0.59      0.66 o 
   1  22   4        1.07        0.53      0.64 o 
   2  22   4        0.30       -0.37      0.63 o 
   3  22   4        2.18        3.05      1.32 o 
  -3  23   4        0.91        2.95      1.83 o 
  -2  23   4        0.86        2.41      0.87 o 
  -1  23   4        3.49        4.28      0.81 o 
   0  23   4       24.03       23.60      1.37 o 
   1  23   4        0.08        0.42      1.10 o 
   2  23   4        0.03        0.34      0.71 o 
  -2  24   4        1.33        0.75      1.07 o 
  -1  24   4        0.00        1.04      0.67 o 
   0  24   4       10.40       10.56      1.11 o 
   1  24   4        6.73        7.90      0.97 o 
   2  24   4        0.02       -1.06      1.09 o 
  -1  25   4        0.48        1.55      0.87 o 
   0  25   4        6.08        7.25      1.01 o 
   1  25   4       16.04       17.03      1.31 o 
  -5   0   5       14.46       15.89      1.40 o 
  -3   0   5      757.21      791.92      8.53 o 
  -1   0   5       20.23       12.99      0.91 o 
   1   0   5      217.31      232.81      3.03 o 
   3   0   5       51.75       54.28      2.26 o 
   5   0   5        1.57        2.22      1.23 o 
  -6   1   5        0.01        1.16      0.90 o 
  -5   1   5        7.51        8.74      0.78 o 
  -4   1   5       29.08       30.29      0.95 o 
  -3   1   5      114.50      109.42      1.55 o 
  -2   1   5        5.33        5.22      0.38 o 
  -1   1   5      780.41      847.92      5.89 o 
   0   1   5      113.10      130.65      1.13 o 
   1   1   5      257.56      304.90      2.64 o 
   2   1   5       12.60       13.36      0.57 o 
   3   1   5        0.40        0.58      0.35 o 
   4   1   5        6.51        3.99      0.59 o 
   5   1   5        0.35       -0.74      0.74 o 
  -6   2   5        0.42        2.85      0.78 o 
  -5   2   5        5.45        5.71      0.84 o 
  -4   2   5       33.16       34.74      1.00 o 
  -3   2   5      124.26      119.75      1.61 o 
  -2   2   5       66.96       55.13      0.95 o 
  -1   2   5       95.26       83.20      1.05 o 
   0   2   5       99.35      109.00      1.01 o 
   1   2   5      241.11      259.50      2.34 o 
   2   2   5      283.80      301.77      2.85 o 
   3   2   5       13.18       12.88      0.66 o 
   4   2   5        1.08        1.51      0.52 o 
   5   2   5        3.14        5.85      2.21 o 
  -6   3   5        4.36        4.53      1.03 o 
  -5   3   5        1.38        1.63      1.09 o 
  -4   3   5        1.86        2.27      0.51 o 
  -3   3   5       53.01       55.07      1.10 o 
  -2   3   5       86.76       72.08      1.09 o 
  -1   3   5        0.30        0.30      0.19 o 
   0   3   5      552.42      594.64      3.77 o 
   1   3   5       12.61       14.12      0.33 o 
   2   3   5       21.79       19.34      0.67 o 
   3   3   5        8.40        7.20      0.56 o 
   4   3   5        8.96        9.08      1.05 o 
   5   3   5       10.08       11.71      2.49 o 
  -6   4   5        0.04        0.58      0.74 o 
  -5   4   5        1.04        0.68      0.62 o 
  -4   4   5       53.16       50.01      1.42 o 
  -3   4   5        0.47        0.47      0.34 o 
  -2   4   5      570.45      589.84      4.23 o 
  -1   4   5      122.59      132.95      1.19 o 
   0   4   5        3.11        1.88      0.21 o 
   1   4   5       52.49       66.19      0.74 o 
   2   4   5       40.66       39.44      0.91 o 
   3   4   5        2.83        2.12      0.45 o 
   4   4   5        5.24        5.63      0.93 o 
   5   4   5        4.92        6.36      2.51 o 
  -6   5   5        0.10        0.08      0.68 o 
  -5   5   5        0.01        1.09      0.66 o 
  -4   5   5       16.57       15.57      0.99 o 
  -3   5   5        7.35        9.14      0.57 o 
  -2   5   5        3.82        2.40      0.26 o 
  -1   5   5     1050.37     1232.64      7.44 o 
   0   5   5      728.84      741.75      4.63 o 
   1   5   5       72.99       77.62      0.85 o 
   2   5   5      146.30      152.11      1.75 o 
   3   5   5        0.01        0.33      0.37 o 
   4   5   5        2.37        2.52      0.82 o 
   5   5   5       12.68       15.03      1.58 o 
  -6   6   5        0.02        0.55      0.69 o 
  -5   6   5        0.05        0.07      0.63 o 
  -4   6   5       91.87       77.11      1.88 o 
  -3   6   5       15.94       12.63      0.65 o 
  -2   6   5       86.88       87.76      1.03 o 
  -1   6   5        4.71        8.47      0.34 o 
   0   6   5      217.14      235.12      1.80 o 
   1   6   5        1.44        1.52      0.19 o 
   2   6   5      195.34      204.47      1.75 o 
   3   6   5       68.01       64.03      1.48 o 
   4   6   5       17.37       14.42      1.53 o 
   5   6   5        7.22        5.18      1.06 o 
  -6   7   5        1.42        2.58      0.84 o 
  -5   7   5        0.44        0.43      0.71 o 
  -4   7   5        1.33        1.70      0.63 o 
  -3   7   5       49.92       50.09      1.82 o 
  -2   7   5       20.38       26.99      0.61 o 
  -1   7   5      460.18      528.85      3.54 o 
   0   7   5       37.74       44.53      0.66 o 
   1   7   5       60.83       54.35      0.77 o 
   2   7   5      106.53      103.18      1.16 o 
   3   7   5       35.04       30.60      1.35 o 
   4   7   5       78.11       74.73      2.23 o 
   5   7   5        0.61       -0.78      0.78 o 
  -6   8   5        7.01        9.98      1.13 o 
  -5   8   5        8.99        8.80      0.99 o 
  -4   8   5        9.40       10.82      0.91 o 
  -3   8   5       28.85       26.90      1.01 o 
  -2   8   5       19.72       21.34      0.57 o 
  -1   8   5       16.35       12.19      0.48 o 
   0   8   5       38.81       37.11      0.62 o 
   1   8   5      158.93      150.08      1.38 o 
   2   8   5       23.33       25.86      0.87 o 
   3   8   5        3.61        4.17      0.76 o 
   4   8   5       54.55       46.72      1.85 o 
   5   8   5        0.20       -0.37      0.85 o 
  -5   9   5        1.13        1.65      0.70 o 
  -4   9   5        9.06        8.81      0.92 o 
  -3   9   5        9.94        9.43      0.69 o 
  -2   9   5       26.31       27.61      0.68 o 
  -1   9   5      117.68      104.60      1.12 o 
   0   9   5       49.05       47.40      0.77 o 
   1   9   5      203.01      192.35      1.66 o 
   2   9   5        1.62        1.16      0.32 o 
   3   9   5       19.01       18.77      1.17 o 
   4   9   5        0.74       -0.02      0.73 o 
   5   9   5        3.07        1.58      2.02 o 
  -5  10   5        5.23        5.30      1.23 o 
  -4  10   5        8.90        9.39      0.92 o 
  -3  10   5        2.22        3.38      0.56 o 
  -2  10   5       96.32       99.91      1.49 o 
  -1  10   5       10.33       13.03      0.45 o 
   0  10   5      265.79      292.18      2.24 o 
   1  10   5        2.87        3.22      0.28 o 
   2  10   5       20.18       15.84      0.62 o 
   3  10   5       99.53       94.29      2.34 o 
   4  10   5        4.15        1.42      0.83 o 
   5  10   5        1.44        1.78      1.03 o 
  -5  11   5        0.12        0.66      0.62 o 
  -4  11   5        0.11        0.35      0.53 o 
  -3  11   5       12.05       12.52      0.79 o 
  -2  11   5       63.49       67.23      1.23 o 
  -1  11   5        3.65        4.76      0.34 o 
   0  11   5      486.26      533.87      3.65 o 
   1  11   5        0.39        0.75      0.23 o 
   2  11   5        4.30        3.46      0.41 o 
   3  11   5        7.82        4.86      0.88 o 
   4  11   5        2.46        3.16      1.05 o 
   5  11   5        0.39       -0.91      0.91 o 
  -5  12   5       23.84       28.26      1.47 o 
  -4  12   5        0.92        0.45      0.62 o 
  -3  12   5       63.98       66.76      1.53 o 
  -2  12   5       36.89       34.85      0.95 o 
  -1  12   5        2.56        2.76      0.35 o 
   0  12   5       50.86       53.14      0.83 o 
   1  12   5       25.52       22.73      0.68 o 
   2  12   5       15.35       15.40      0.67 o 
   3  12   5      180.48      139.88      2.93 o 
   4  12   5       14.10       13.03      1.28 o 
   5  12   5        0.51       -0.95      0.95 o 
  -5  13   5       22.47       25.05      1.44 o 
  -4  13   5        1.89        1.65      0.65 o 
  -3  13   5       45.28       42.63      1.28 o 
  -2  13   5       13.49       10.24      0.62 o 
  -1  13   5        7.05        4.99      0.44 o 
   0  13   5        0.08       -0.22      0.23 o 
   1  13   5       36.32       36.59      0.90 o 
   2  13   5       47.71       44.84      1.06 o 
   3  13   5       90.41       80.35      2.27 o 
   4  13   5        3.33        3.08      0.93 o 
   5  13   5        1.02       -0.12      1.00 o 
  -5  14   5        3.51        3.87      0.92 o 
  -4  14   5        0.45        0.32      0.60 o 
  -3  14   5       26.60       26.14      1.09 o 
  -2  14   5        0.12       -0.15      0.37 o 
  -1  14   5        0.12       -0.15      0.32 o 
   0  14   5        5.77        7.42      0.40 o 
   1  14   5       37.62       37.44      0.94 o 
   2  14   5        0.95        0.22      0.37 o 
   3  14   5        0.25        0.52      0.64 o 
   4  14   5        0.14        0.16      0.77 o 
  -5  15   5        0.89        0.73      1.31 o 
  -4  15   5        1.54        2.62      0.71 o 
  -3  15   5        0.96        0.76      0.51 o 
  -2  15   5        0.30       -0.27      0.37 o 
  -1  15   5        0.28       -0.01      0.34 o 
   0  15   5        1.21        1.86      0.40 o 
   1  15   5       55.79       57.26      1.48 o 
   2  15   5        3.32        3.35      0.51 o 
   3  15   5        0.68        1.34      0.74 o 
   4  15   5        6.65        6.18      1.09 o 
  -4  16   5       72.76       71.02      2.23 o 
  -3  16   5        0.20        1.08      0.52 o 
  -2  16   5        4.02        4.46      0.55 o 
  -1  16   5       23.90       22.25      0.82 o 
   0  16   5        2.25        3.43      0.55 o 
   1  16   5       45.68       46.15      1.09 o 
   2  16   5      103.49       88.84      1.59 o 
   3  16   5        0.00        0.58      0.69 o 
   4  16   5        8.28        9.74      1.23 o 
  -4  17   5        2.96        7.78      0.97 o 
  -3  17   5        0.57        0.86      0.53 o 
  -2  17   5        1.67        1.30      0.47 o 
  -1  17   5        8.46        8.23      0.60 o 
   0  17   5        9.31        9.82      0.83 o 
   1  17   5        3.93        3.65      0.50 o 
   2  17   5        0.84        1.32      0.48 o 
   3  17   5        0.02       -0.24      0.71 o 
   4  17   5        1.24        0.53      1.30 o 
  -4  18   5       44.83       52.50      1.80 o 
  -3  18   5        0.01        0.36      0.52 o 
  -2  18   5        0.24        0.22      0.46 o 
  -1  18   5        5.93        6.16      0.66 o 
   0  18   5        0.84        0.49      0.53 o 
   1  18   5       27.03       23.45      1.26 o 
   2  18   5       31.68       25.27      1.00 o 
   3  18   5        4.32        3.83      0.93 o 
   4  18   5        2.69        3.40      1.14 o 
  -4  19   5        0.56        2.38      0.74 o 
  -3  19   5        5.50        7.60      0.78 o 
  -2  19   5        6.07        7.37      0.68 o 
  -1  19   5        1.02        1.20      0.60 o 
   0  19   5        2.15        1.31      0.58 o 
   1  19   5       28.86       26.83      1.23 o 
   2  19   5        1.18        1.63      0.53 o 
   3  19   5        1.19        1.79      0.82 o 
  -3  20   5        0.05        0.48      0.65 o 
  -2  20   5        0.03       -0.59      0.59 o 
  -1  20   5        0.30        0.63      0.59 o 
   0  20   5        0.38        0.03      0.55 o 
   1  20   5        0.48        0.82      0.61 o 
   2  20   5       12.97       12.79      1.14 o 
   3  20   5        1.17        1.88      0.85 o 
  -3  21   5        7.52        9.33      0.98 o 
  -2  21   5        5.10        7.67      0.87 o 
  -1  21   5       13.12       14.56      1.05 o 
   0  21   5        0.72        1.82      0.66 o 
   1  21   5        2.12        2.16      0.70 o 
   2  21   5        0.29        1.43      0.79 o 
   3  21   5        5.22        4.17      1.00 o 
  -3  22   5        8.66       10.74      1.26 o 
  -2  22   5        3.58        2.82      1.03 o 
  -1  22   5        0.28        0.16      0.60 o 
   0  22   5       23.29       23.70      1.26 o 
   1  22   5        0.40        0.02      1.01 o 
   2  22   5        0.74        0.95      0.94 o 
  -2  23   5        1.29        4.25      1.32 o 
  -1  23   5        0.06        0.30      0.88 o 
   0  23   5       11.11       11.27      1.03 o 
   1  23   5        4.00        4.81      0.87 o 
   2  23   5        0.01       -0.11      0.88 o 
  -2  24   5        7.60       10.39      1.45 o 
  -1  24   5        0.20        0.76      0.97 o 
   0  24   5       11.03       12.51      1.26 o 
   1  24   5        0.17        0.35      0.72 o 
  -1  25   5        0.02        1.18      0.78 o 
   0  25   5        0.10        1.07      0.76 o 
  -6   0   6        0.98        1.54      1.41 o 
  -4   0   6       34.36       37.79      2.68 o 
  -2   0   6        1.21        1.00      0.66 o 
   0   0   6       67.07       71.72      1.19 o 
   2   0   6      232.09      242.38      3.75 o 
   4   0   6       31.22       34.71      1.64 o 
  -6   1   6        5.58        3.56      1.18 o 
  -5   1   6        0.05        0.28      0.53 o 
  -4   1   6        0.56        0.25      0.40 o 
  -3   1   6       40.85       39.94      0.98 o 
  -2   1   6        0.42        1.14      0.29 o 
  -1   1   6      173.36      146.43      1.54 o 
   0   1   6      950.11     1082.27      6.57 o 
   1   1   6      355.51      371.84      3.19 o 
   2   1   6       11.35       12.31      0.58 o 
   3   1   6       27.23       27.16      0.93 o 
   4   1   6        8.42        8.88      0.76 o 
   5   1   6        0.70       -0.19      1.07 o 
  -6   2   6       14.77       17.95      1.37 o 
  -5   2   6        1.80        1.45      0.66 o 
  -4   2   6        0.68        0.39      0.40 o 
  -3   2   6       84.70       81.42      1.35 o 
  -2   2   6       22.82       30.66      0.76 o 
  -1   2   6       35.88       30.47      0.67 o 
   0   2   6     2319.12     2739.90     15.82 o 
   1   2   6      798.71      921.64      6.86 o 
   2   2   6        0.82        1.64      0.37 o 
   3   2   6       72.63       67.82      1.36 o 
   4   2   6       71.21       69.74      1.54 o 
   5   2   6        1.49        5.41      4.08 o 
  -6   3   6        1.60        2.93      0.88 o 
  -5   3   6        7.25        6.60      1.04 o 
  -4   3   6        1.00        1.91      0.49 o 
  -3   3   6       19.40       22.96      0.91 o 
  -2   3   6       86.45       97.33      1.32 o 
  -1   3   6        3.49        5.30      0.34 o 
   0   3   6      378.68      406.11      2.79 o 
   1   3   6      964.26     1090.24      7.24 o 
   2   3   6      143.95      139.10      1.76 o 
   3   3   6       14.95       14.53      0.77 o 
   4   3   6        4.60        4.48      0.97 o 
   5   3   6       17.84       21.14      3.82 o 
  -6   4   6        0.43        2.13      1.00 o 
  -5   4   6        8.65        9.66      0.97 o 
  -4   4   6       33.50       30.08      1.17 o 
  -3   4   6        0.16        0.16      0.34 o 
  -2   4   6        0.00       -0.04      0.30 o 
  -1   4   6      378.89      476.39      3.43 o 
   0   4   6       18.27       20.74      0.48 o 
   1   4   6       81.50      105.76      1.04 o 
   2   4   6        3.59        7.03      0.58 o 
   3   4   6       57.23       59.33      1.30 o 
   4   4   6        0.78        0.09      1.48 o 
   5   4   6       27.57       25.65      3.17 o 
  -6   5   6        0.18        0.86      0.74 o 
  -5   5   6        6.03        7.71      0.93 o 
  -4   5   6        2.08        2.18      0.86 o 
  -3   5   6       58.14       57.07      1.12 o 
  -2   5   6       78.88       76.74      1.05 o 
  -1   5   6        0.29        1.41      0.31 o 
   0   5   6       66.87       51.33      0.73 o 
   1   5   6        3.41        1.76      0.20 o 
   2   5   6        4.63        8.20      0.55 o 
   3   5   6       24.84       22.43      0.97 o 
   4   5   6        5.02        6.99      0.98 o 
   5   5   6        0.16        1.06      1.78 o 
  -6   6   6        0.34        1.28      0.80 o 
  -5   6   6        6.30        8.93      0.97 o 
  -4   6   6        7.35        7.24      0.82 o 
  -3   6   6       32.95       27.09      0.87 o 
  -2   6   6       96.73      102.27      1.25 o 
  -1   6   6       73.57       80.37      0.96 o 
   0   6   6      193.60      191.94      1.61 o 
   1   6   6       30.85       31.58      0.59 o 
   2   6   6       17.77       18.44      0.83 o 
   3   6   6       67.03       70.88      1.61 o 
   4   6   6        2.84        1.94      0.82 o 
   5   6   6        0.64        1.44      0.92 o 
  -6   7   6        0.00       -0.35      0.76 o 
  -5   7   6        0.16        1.03      0.66 o 
  -4   7   6        1.78        1.09      0.60 o 
  -3   7   6        0.71        1.19      0.74 o 
  -2   7   6      215.67      227.61      2.09 o 
  -1   7   6      276.48      342.51      2.55 o 
   0   7   6      120.83      115.52      1.17 o 
   1   7   6        0.17        0.42      0.22 o 
   2   7   6      177.25      190.67      4.36 o 
   3   7   6       12.89       13.06      1.06 o 
   4   7   6       11.73       10.63      1.16 o 
   5   7   6        1.23        1.69      0.97 o 
  -5   8   6       11.39       12.52      1.23 o 
  -4   8   6        2.31        3.90      0.73 o 
  -3   8   6        9.84        8.13      0.74 o 
  -2   8   6      177.74      196.79      1.79 o 
  -1   8   6        0.06       -0.12      0.21 o 
   0   8   6       28.27       26.59      0.57 o 
   1   8   6        0.29        0.41      0.28 o 
   2   8   6      112.36      114.70      1.74 o 
   3   8   6       15.67       15.50      1.12 o 
   4   8   6       22.65       21.29      1.45 o 
   5   8   6        0.00       -0.37      0.82 o 
  -5   9   6        2.10        1.71      1.09 o 
  -4   9   6        0.14       -0.52      0.52 o 
  -3   9   6       41.42       27.09      1.56 o 
  -2   9   6      104.36      112.26      2.51 o 
  -1   9   6       73.57       73.33      0.97 o 
   0   9   6       28.48       28.93      0.68 o 
   1   9   6        6.82        5.95      0.35 o 
   2   9   6        3.53        2.07      0.59 o 
   3   9   6       51.79       56.47      1.87 o 
   4   9   6        8.42        5.01      1.01 o 
   5   9   6        0.32       -0.85      0.93 o 
  -5  10   6        2.50        2.40      1.00 o 
  -4  10   6        0.64        0.43      0.58 o 
  -3  10   6       14.84       12.62      0.88 o 
  -2  10   6      157.11      145.87      1.86 o 
  -1  10   6       13.97       16.15      0.52 o 
   0  10   6        5.57        6.79      0.36 o 
   1  10   6       61.37       56.32      0.87 o 
   2  10   6       20.68       23.39      1.21 o 
   3  10   6      150.35      143.72      2.96 o 
   4  10   6        5.19        5.31      0.99 o 
   5  10   6        0.20       -0.88      0.88 o 
  -5  11   6        2.82        5.25      0.95 o 
  -4  11   6        0.01       -0.18      0.59 o 
  -3  11   6        0.30       -0.44      0.44 o 
  -2  11   6        5.70        7.22      0.54 o 
  -1  11   6        0.18        0.36      0.26 o 
   0  11   6        1.11        0.30      0.25 o 
   1  11   6        7.13        7.22      0.39 o 
   2  11   6       28.27       24.89      1.22 o 
   3  11   6        3.10        3.11      1.09 o 
   4  11   6        6.16        5.17      0.98 o 
   5  11   6        1.76       -0.98      0.98 o 
  -5  12   6        0.56        1.40      0.79 o 
  -4  12   6        6.89        7.07      0.90 o 
  -3  12   6       56.90       53.97      2.01 o 
  -2  12   6        0.06        0.66      0.36 o 
  -1  12   6       81.10       79.16      1.08 o 
   0  12   6       23.06       25.53      0.64 o 
   1  12   6       72.04       68.06      1.18 o 
   2  12   6       20.07       17.96      1.12 o 
   3  12   6       13.77       14.67      1.20 o 
   4  12   6        1.90        1.14      1.29 o 
   5  12   6        1.23        0.72      2.02 o 
  -5  13   6        8.92        9.99      1.15 o 
  -4  13   6        0.07        0.17      0.61 o 
  -3  13   6       77.43       72.58      1.83 o 
  -2  13   6        0.06       -0.24      0.35 o 
  -1  13   6        2.33        2.45      0.39 o 
   0  13   6      236.03      220.50      2.50 o 
   1  13   6       11.21        9.90      0.57 o 
   2  13   6        5.82        2.63      0.70 o 
   3  13   6        0.65        0.81      0.68 o 
   4  13   6       25.29       25.48      1.62 o 
  -5  14   6       23.64       30.14      1.61 o 
  -4  14   6        0.68        0.00      0.61 o 
  -3  14   6       38.16       37.39      1.71 o 
  -2  14   6        8.85        7.23      0.57 o 
  -1  14   6        4.55        5.69      0.49 o 
   0  14   6       30.73       24.60      0.66 o 
   1  14   6      116.08      101.34      1.54 o 
   2  14   6       14.59       16.84      1.16 o 
   3  14   6        1.26        3.23      0.86 o 
   4  14   6       23.01       22.37      1.58 o 
  -5  15   6        1.90        3.32      2.75 o 
  -4  15   6        0.71        2.30      0.69 o 
  -3  15   6        6.45        8.57      0.85 o 
  -2  15   6        0.82        0.79      0.41 o 
  -1  15   6        0.18        0.33      0.40 o 
   0  15   6       14.69       14.20      0.88 o 
   1  15   6       21.15       20.86      0.86 o 
   2  15   6       30.35       23.70      1.33 o 
   3  15   6        6.46        7.82      1.06 o 
   4  15   6       18.79       19.59      1.57 o 
  -4  16   6       17.53       24.79      1.69 o 
  -3  16   6        0.47       -0.02      0.61 o 
  -2  16   6        0.23        0.05      0.41 o 
  -1  16   6       21.67       17.87      0.90 o 
   0  16   6       51.87       52.71      1.42 o 
   1  16   6        1.88        1.74      0.42 o 
   2  16   6       25.57       24.36      1.36 o 
   3  16   6        0.52        0.66      0.75 o 
   4  16   6        0.41        1.12      0.90 o 
  -4  17   6       11.01       10.75      1.08 o 
  -3  17   6        0.00        0.79      0.57 o 
  -2  17   6        0.69        1.64      0.51 o 
  -1  17   6       38.31       38.06      1.06 o 
   0  17   6        3.34        4.70      0.66 o 
   1  17   6        0.93        1.18      0.41 o 
   2  17   6        0.99        0.81      0.71 o 
   3  17   6        0.66        0.85      0.79 o 
   4  17   6        0.00       -0.59      0.88 o 
  -4  18   6       17.84       18.99      2.32 o 
  -3  18   6        0.37        2.30      0.66 o 
  -2  18   6        1.10        1.62      0.55 o 
  -1  18   6       37.46       34.49      1.21 o 
   0  18   6       17.41       17.94      1.00 o 
   1  18   6       14.11       15.11      0.87 o 
   2  18   6       12.85       10.37      1.06 o 
   3  18   6        0.01       -0.01      0.73 o 
  -4  19   6        0.18        0.27      0.84 o 
  -3  19   6        2.55        2.43      0.69 o 
  -2  19   6        4.95        5.32      0.69 o 
  -1  19   6        0.95        1.00      0.61 o 
   0  19   6        1.08        0.87      0.58 o 
   1  19   6        8.15        7.03      0.91 o 
   2  19   6       24.12       28.05      1.49 o 
   3  19   6        0.02       -0.25      1.10 o 
  -3  20   6       21.58       24.49      1.31 o 
  -2  20   6       29.70       29.77      1.38 o 
  -1  20   6        1.45        1.22      0.63 o 
   0  20   6        6.86        6.57      0.82 o 
   1  20   6        3.66        3.34      0.74 o 
   2  20   6        0.46        1.56      1.04 o 
   3  20   6        6.75        6.49      1.13 o 
  -3  21   6       24.01       27.21      1.41 o 
  -2  21   6        8.40        8.86      0.96 o 
  -1  21   6        0.24        0.92      0.65 o 
   0  21   6        5.09        5.97      0.81 o 
   1  21   6        4.06        4.38      0.78 o 
   2  21   6        1.21        0.03      0.97 o 
   3  21   6        7.12       11.26      1.67 o 
  -3  22   6        3.51        7.74      2.34 o 
  -2  22   6        0.22        1.40      0.76 o 
  -1  22   6        1.18        2.38      0.70 o 
   0  22   6        0.14        0.47      0.89 o 
   1  22   6        0.34        0.59      0.66 o 
   2  22   6        1.81        2.96      1.82 o 
  -2  23   6        2.20        3.39      1.45 o 
  -1  23   6        0.30        1.25      0.69 o 
   0  23   6        2.06        2.74      1.13 o 
   1  23   6        0.41        0.28      0.67 o 
   2  23   6        0.11       -0.75      2.12 o 
  -1  24   6        0.00        0.31      0.85 o 
   0  24   6        0.05       -0.46      0.67 o 
   1  24   6        0.00        0.49      0.79 o 
  -5   0   7       27.17       29.57      1.83 o 
  -3   0   7       13.58       14.90      1.12 o 
  -1   0   7        3.07        0.88      0.37 o 
   1   0   7        7.42       10.28      1.15 o 
   3   0   7      281.29      286.91      4.42 o 
   5   0   7        0.42       -1.66      2.51 o 
  -6   1   7        0.49        1.53      1.25 o 
  -5   1   7       29.73       31.54      1.34 o 
  -4   1   7        1.01        1.19      0.46 o 
  -3   1   7        0.27       -0.04      0.33 o 
  -2   1   7       84.03       78.83      1.48 o 
  -1   1   7       48.20       38.16      0.80 o 
   0   1   7     1473.32     1830.48     11.72 o 
   1   1   7      744.51      841.66      6.43 o 
   2   1   7       26.60       28.27      0.88 o 
   3   1   7      104.58      106.83      1.77 o 
   4   1   7      104.04      104.98      1.93 o 
   5   1   7        0.83       -0.33      1.59 o 
  -6   2   7        2.78        3.24      1.52 o 
  -5   2   7       26.09       24.77      1.31 o 
  -4   2   7       11.23       11.37      0.70 o 
  -3   2   7       14.20       13.22      0.65 o 
  -2   2   7       27.70       26.56      0.74 o 
  -1   2   7       95.07       82.86      1.15 o 
   0   2   7       24.82       33.66      0.68 o 
   1   2   7       81.12      102.54      1.44 o 
   2   2   7        7.98        9.18      0.58 o 
   3   2   7       11.52       13.04      0.78 o 
   4   2   7       70.30       70.38      1.62 o 
   5   2   7        5.97        3.39      1.08 o 
  -6   3   7        2.86        3.12      0.92 o 
  -5   3   7        3.20        4.30      0.95 o 
  -4   3   7        3.12        2.52      0.64 o 
  -3   3   7       15.88       12.91      0.75 o 
  -2   3   7       52.65       48.28      0.98 o 
  -1   3   7        8.12        4.95      0.37 o 
   0   3   7      166.05      183.13      1.59 o 
   1   3   7      372.77      340.46      3.13 o 
   2   3   7       32.82       31.43      1.45 o 
   3   3   7       19.95       19.12      0.91 o 
   4   3   7       10.48       10.77      1.46 o 
   5   3   7        5.48        7.95      1.96 o 
  -6   4   7       13.96       17.19      1.43 o 
  -5   4   7        0.00        0.39      0.60 o 
  -4   4   7        0.35        0.52      0.91 o 
  -3   4   7        0.31        0.54      0.39 o 
  -2   4   7       33.27       32.68      0.93 o 
  -1   4   7      422.86      475.09      3.56 o 
   0   4   7        1.68        0.39      0.20 o 
   1   4   7      271.26      282.15      2.75 o 
   2   4   7      118.70      116.59      1.72 o 
   3   4   7        4.89        6.72      0.66 o 
   4   4   7        3.07        2.92      0.89 o 
   5   4   7        3.93        3.47      2.09 o 
  -6   5   7        0.10        0.69      0.92 o 
  -5   5   7        1.28        2.16      0.70 o 
  -4   5   7       21.63       18.88      1.12 o 
  -3   5   7        1.25        0.78      0.37 o 
  -2   5   7       11.06       14.24      0.72 o 
  -1   5   7     1076.82     1243.82      7.65 o 
   0   5   7        7.22        7.73      0.44 o 
   1   5   7       64.81       74.33      1.27 o 
   2   5   7     1255.29     1261.39     19.21 o 
   3   5   7       13.61       11.69      0.77 o 
   4   5   7       11.92       11.79      1.71 o 
   5   5   7       15.75       17.78      1.91 o 
  -5   6   7        1.79        4.17      0.80 o 
  -4   6   7       13.76       11.43      1.08 o 
  -3   6   7        2.49        2.87      0.44 o 
  -2   6   7       10.54       10.06      0.53 o 
  -1   6   7      295.78      337.07      2.71 o 
   0   6   7       21.63       19.67      0.52 o 
   1   6   7       31.59       30.62      0.64 o 
   3   6   7       20.40       21.37      1.02 o 
   4   6   7        0.29        0.47      0.79 o 
   5   6   7       53.23       49.23      4.13 o 
  -5   7   7        0.00        0.92      0.63 o 
  -4   7   7       10.39        8.80      1.23 o 
  -3   7   7        0.58        1.73      0.43 o 
  -2   7   7       20.95       23.95      0.75 o 
  -1   7   7       64.72       66.71      0.94 o 
   0   7   7       56.53       46.70      0.78 o 
   1   7   7       16.54       16.10      0.50 o 
   2   7   7      553.94      580.15      5.09 o 
   3   7   7        0.32        0.02      0.61 o 
   4   7   7        0.77        0.19      0.83 o 
   5   7   7       34.19       33.00      1.90 o 
  -5   8   7        0.00        0.77      0.70 o 
  -4   8   7        0.23       -0.21      0.57 o 
  -3   8   7       43.37       37.41      1.33 o 
  -2   8   7        0.22        0.48      0.57 o 
  -1   8   7       75.94       80.61      1.05 o 
   0   8   7       68.56       56.22      0.86 o 
   1   8   7       44.04       45.37      1.16 o 
   2   8   7        2.61        3.39      0.54 o 
   3   8   7        6.34        7.27      1.30 o 
   4   8   7        0.05       -0.12      0.90 o 
   5   8   7        1.58        0.78      1.91 o 
  -5   9   7       12.41       12.61      1.45 o 
  -4   9   7        4.86        6.36      0.83 o 
  -3   9   7       12.72       10.38      1.43 o 
  -2   9   7      201.81      205.30      2.21 o 
  -1   9   7        3.30        5.20      0.37 o 
   0   9   7       45.04       45.90      0.80 o 
   1   9   7      252.73      247.74      2.12 o 
   2   9   7       50.57       46.99      1.84 o 
   3   9   7        5.08        6.63      0.93 o 
   4   9   7        0.84        2.32      0.91 o 
   5   9   7        9.33        8.83      1.37 o 
  -5  10   7       17.39       17.49      1.26 o 
  -4  10   7        8.68        9.79      0.97 o 
  -3  10   7        1.01        1.14      0.56 o 
  -2  10   7       88.24       95.34      1.87 o 
  -1  10   7       42.83       42.32      0.81 o 
   0  10   7        0.34        0.56      0.26 o 
   1  10   7      762.18      718.53     10.51 o 
   2  10   7       11.68       14.82      1.05 o 
   3  10   7       48.24       46.12      1.77 o 
   4  10   7        0.00       -0.48      0.78 o 
   5  10   7        0.40       -0.54      1.05 o 
  -5  11   7        6.84        7.85      1.04 o 
  -4  11   7       17.37       17.62      1.16 o 
  -3  11   7        0.46        1.66      0.61 o 
  -2  11   7       49.45       45.55      1.33 o 
  -1  11   7        0.29        0.39      0.28 o 
   0  11   7        7.73        6.20      0.40 o 
   1  11   7      141.47      142.43      1.53 o 
   2  11   7        7.22        5.60      0.79 o 
   3  11   7       75.09       72.55      2.20 o 
   4  11   7        2.92        4.32      1.03 o 
  -5  12   7        2.84        3.62      0.93 o 
  -4  12   7        0.03        0.96      0.63 o 
  -3  12   7       14.00       13.37      0.96 o 
  -2  12   7       62.51       45.88      1.67 o 
  -1  12   7       11.33       10.82      0.50 o 
   0  12   7      122.78      126.27      1.41 o 
   1  12   7       19.43       17.08      0.67 o 
   2  12   7        1.30        2.15      0.71 o 
   3  12   7       16.44       17.05      1.75 o 
   4  12   7        4.23        2.63      1.16 o 
  -5  13   7        7.52       10.08      1.20 o 
  -4  13   7        0.07        0.78      0.65 o 
  -3  13   7        0.97        0.76      0.91 o 
  -2  13   7       31.56       20.86      1.34 o 
  -1  13   7       32.51       29.52      0.87 o 
   0  13   7        3.61        3.32      0.42 o 
   1  13   7        1.74        2.16      0.46 o 
   2  13   7        7.54        8.70      0.96 o 
   3  13   7        0.65       -0.18      0.87 o 
   4  13   7       26.56       27.01      1.71 o 
  -5  14   7        1.24        0.06      0.85 o 
  -4  14   7        0.00       -0.22      0.59 o 
  -3  14   7        1.08        3.22      0.70 o 
  -2  14   7       28.70       24.62      1.17 o 
  -1  14   7        4.87        5.02      0.50 o 
   0  14   7       66.84       64.40      1.05 o 
   1  14   7        4.50        5.17      0.51 o 
   2  14   7        0.06        0.34      0.62 o 
   3  14   7        0.02        0.61      0.74 o 
   4  14   7        0.82       -0.37      0.80 o 
  -4  15   7        4.78        5.06      0.84 o 
  -3  15   7       36.54       34.23      1.39 o 
  -2  15   7        7.86        8.18      0.75 o 
  -1  15   7       20.96       21.93      0.84 o 
   0  15   7       46.81       47.60      1.26 o 
   1  15   7        0.91        0.61      0.39 o 
   2  15   7        1.02        1.29      0.71 o 
   3  15   7        0.01        0.89      0.79 o 
   4  15   7        0.30       -0.17      0.91 o 
  -4  16   7       23.44       20.45      1.29 o 
  -3  16   7        8.62       11.03      0.96 o 
  -2  16   7        0.56        0.72      0.53 o 
  -1  16   7      252.65      242.00      2.73 o 
   0  16   7        0.28        0.26      0.50 o 
   1  16   7        8.68        6.27      0.56 o 
   2  16   7        0.09       -0.05      0.63 o 
   3  16   7        1.69        1.82      0.87 o 
   4  16   7        6.75        5.66      1.26 o 
  -4  17   7        0.86        3.66      0.86 o 
  -3  17   7        0.64        1.44      0.61 o 
  -2  17   7        1.27        2.13      0.61 o 
  -1  17   7       61.69       65.73      1.59 o 
   0  17   7       10.19       10.01      0.88 o 
   1  17   7        2.46        2.31      0.49 o 
   2  17   7        6.75       10.03      1.10 o 
   3  17   7        0.04       -0.16      0.76 o 
  -4  18   7       12.44       18.65      1.31 o 
  -3  18   7        1.02        1.11      0.62 o 
  -2  18   7        1.32        2.01      0.65 o 
  -1  18   7       70.13       64.76      1.63 o 
   0  18   7        0.02       -0.48      0.50 o 
   1  18   7        0.17       -0.46      0.46 o 
   2  18   7        0.03       -0.65      0.65 o 
   3  18   7        4.78        3.94      0.99 o 
  -3  19   7        1.95        3.23      0.75 o 
  -2  19   7        1.86        3.11      0.71 o 
  -1  19   7        0.10        0.48      0.63 o 
   0  19   7        2.37        2.61      0.65 o 
   1  19   7        0.84        0.78      0.61 o 
   2  19   7        0.91        0.35      0.76 o 
   3  19   7        0.28        0.77      0.87 o 
  -3  20   7        0.46        2.35      0.71 o 
  -2  20   7       60.17       59.00      2.72 o 
  -1  20   7        0.66        0.59      0.61 o 
   0  20   7       17.06       16.27      1.08 o 
   1  20   7        0.67        0.26      0.75 o 
   2  20   7        3.37        4.08      1.27 o 
   3  20   7        2.48        1.72      1.50 o 
  -3  21   7        1.85        3.23      1.18 o 
  -2  21   7       69.52       68.95      2.30 o 
  -1  21   7        1.36        0.71      0.61 o 
   0  21   7        0.86        1.11      0.65 o 
   1  21   7        0.81        0.91      1.51 o 
   2  21   7        0.05        0.34      1.23 o 
  -2  22   7       32.41       31.14      1.99 o 
  -1  22   7        3.38        3.70      0.89 o 
   0  22   7        3.62        5.18      0.97 o 
   1  22   7        0.01        1.14      1.05 o 
   2  22   7        0.15       -0.35      1.52 o 
  -2  23   7        0.01       -0.38      0.98 o 
  -1  23   7        0.08        0.29      0.67 o 
   0  23   7        1.94        3.31      0.78 o 
   1  23   7        6.00        7.23      1.54 o 
  -1  24   7        0.09        1.85      0.84 o 
   0  24   7        0.25       -0.25      0.69 o 
  -6   0   8        2.79        2.44      1.70 o 
  -4   0   8       34.20       34.12      1.89 o 
  -2   0   8      241.26      217.89      3.25 o 
   0   0   8       74.55       77.95      1.40 o 
   2   0   8        2.36        3.77      0.90 o 
   4   0   8       15.66       14.33      1.40 o 
  -6   1   8        3.21        4.26      1.33 o 
  -5   1   8       17.62       19.34      1.03 o 
  -4   1   8        4.21        3.87      0.55 o 
  -3   1   8       32.69       31.48      0.93 o 
  -2   1   8       89.27       79.88      1.30 o 
  -1   1   8      263.53      241.86      2.33 o 
   0   1   8      103.61      125.53      1.53 o 
   1   1   8        3.72        1.27      0.41 o 
   2   1   8       10.21        9.05      0.70 o 
   3   1   8      377.50      381.94      3.92 o 
   4   1   8        2.75        2.06      0.89 o 
   5   1   8        0.08       -1.69      3.34 o 
  -5   2   8        0.04        0.38      0.87 o 
  -4   2   8        0.65        0.65      0.44 o 
  -3   2   8       46.52       43.47      1.51 o 
  -2   2   8        2.36        2.65      0.40 o 
  -1   2   8      154.43      149.03      1.71 o 
   0   2   8      150.22      184.27      1.66 o 
   1   2   8      106.39      131.42      1.74 o 
   2   2   8        0.35        0.08      0.39 o 
   3   2   8      805.78      828.77      6.99 o 
   4   2   8      128.94      132.57      2.38 o 
   5   2   8        0.90        0.92      0.97 o 
  -5   3   8       15.28       15.18      1.32 o 
  -4   3   8        1.29        0.90      0.48 o 
  -3   3   8       60.33       54.10      1.42 o 
  -2   3   8        2.85        2.60      0.40 o 
  -1   3   8       11.84        8.98      0.48 o 
   0   3   8        4.46        5.89      0.35 o 
   1   3   8       80.23       87.09      1.43 o 
   2   3   8       38.40       37.36      1.62 o 
   3   3   8      162.12      157.81      2.75 o 
   4   3   8      190.81      197.87      6.04 o 
   5   3   8        0.44       -1.16      1.16 o 
  -5   4   8        0.22        0.95      0.66 o 
  -4   4   8       64.73       59.21      1.58 o 
  -3   4   8        0.54        1.17      0.46 o 
  -2   4   8       41.79       39.88      1.11 o 
  -1   4   8      261.45      265.54      2.51 o 
   0   4   8        4.73        4.00      0.35 o 
   1   4   8      226.92      258.19      2.70 o 
   2   4   8      106.34      106.62      1.73 o 
   3   4   8        8.59       11.98      0.82 o 
   4   4   8      102.97      110.19      3.74 o 
   5   4   8        9.61        8.48      3.06 o 
  -5   5   8        0.81        1.45      0.70 o 
  -4   5   8       13.40       12.53      1.01 o 
  -3   5   8        1.38        1.59      0.43 o 
  -2   5   8       15.28       14.80      0.65 o 
  -1   5   8      250.99      229.38      2.15 o 
   0   5   8      176.58      183.15      1.69 o 
   1   5   8        6.13        6.88      0.56 o 
   2   5   8       30.29       30.48      1.08 o 
   3   5   8        2.27        1.86      0.59 o 
   4   5   8        0.77        1.27      0.86 o 
   5   5   8       40.77       38.80      3.68 o 
  -5   6   8        2.09        2.91      0.74 o 
  -4   6   8      263.29      233.69      4.35 o 
  -3   6   8       26.26       22.18      0.83 o 
  -2   6   8       29.90       27.69      0.82 o 
  -1   6   8       43.61       31.32      0.80 o 
   0   6   8      170.87      158.36      1.55 o 
   1   6   8       43.69       37.72      1.46 o 
   2   6   8      651.13      640.95      5.58 o 
   3   6   8        0.34       -0.28      0.53 o 
   4   6   8        8.52       10.43      1.19 o 
   5   6   8        4.73        6.66      1.74 o 
  -5   7   8        5.82        6.33      0.94 o 
  -4   7   8       84.69       82.39      2.11 o 
  -3   7   8        4.14        3.09      0.52 o 
  -2   7   8       30.94       28.85      0.84 o 
  -1   7   8        0.36        0.54      0.29 o 
   0   7   8       75.69       70.32      1.00 o 
   1   7   8      153.31      144.47      1.94 o 
   2   7   8      524.51      512.15      4.75 o 
   3   7   8        3.70        2.75      0.80 o 
   4   7   8        2.08        1.17      0.87 o 
   5   7   8       10.28       10.17      2.13 o 
  -5   8   8        0.68        0.94      0.68 o 
  -4   8   8       13.63       14.67      1.11 o 
  -3   8   8        6.34        5.80      0.81 o 
  -2   8   8      135.80      124.78      1.69 o 
  -1   8   8       16.85       16.45      0.79 o 
   0   8   8        1.63        1.42      0.30 o 
   1   8   8      780.90      781.50      6.33 o 
   2   8   8        1.31        1.38      0.59 o 
   3   8   8        1.55        1.15      0.69 o 
   4   8   8        2.17        1.58      1.15 o 
   5   8   8       20.75       22.14      2.11 o 
  -5   9   8        0.15        1.49      0.83 o 
  -4   9   8        0.05       -0.13      0.78 o 
  -3   9   8      122.52       93.89      2.06 o 
  -2   9   8        0.02        0.32      0.38 o 
  -1   9   8        0.00        0.09      0.28 o 
   0   9   8       94.88       97.80      1.21 o 
   1   9   8      494.73      467.82      7.55 o 
   2   9   8        4.88        5.34      0.69 o 
   3   9   8       30.14       26.00      1.43 o 
   4   9   8        0.02        0.00      0.78 o 
  -5  10   8       12.24       11.31      1.85 o 
  -4  10   8        1.75        1.08      0.68 o 
  -3  10   8       54.50       37.81      1.40 o 
  -2  10   8        3.16        5.23      0.81 o 
  -1  10   8        9.10        8.98      0.51 o 
   0  10   8        6.81        6.91      0.43 o 
   1  10   8        1.07        3.46      0.56 o 
   2  10   8       10.58       11.01      1.24 o 
   3  10   8       14.92       17.23      1.37 o 
   4  10   8        0.00       -1.35      1.35 o 
  -5  11   8       22.55       25.46      1.53 o 
  -4  11   8        7.85        8.71      0.99 o 
  -3  11   8       22.94       18.77      1.09 o 
  -2  11   8       20.96       16.88      0.92 o 
  -1  11   8       19.89       18.89      0.68 o 
   0  11   8       34.73       37.43      0.91 o 
   1  11   8       97.44       94.69      1.62 o 
   2  11   8       17.53       20.08      1.23 o 
   3  11   8        0.74       -0.04      0.75 o 
   4  11   8        0.09       -0.77      0.77 o 
  -5  12   8        9.29       10.07      1.20 o 
  -4  12   8        0.00        0.13      0.59 o 
  -3  12   8        5.50        5.97      0.79 o 
  -2  12   8        6.22        3.93      0.62 o 
  -1  12   8       44.34       36.32      0.89 o 
   0  12   8      309.66      309.51      3.98 o 
   1  12   8        6.48        7.31      0.78 o 
   2  12   8        1.50        0.01      0.64 o 
   3  12   8        0.37       -0.01      0.84 o 
   4  12   8        1.52        0.13      1.47 o 
  -5  13   8        4.12        6.92      1.23 o 
  -4  13   8        0.01        0.72      0.66 o 
  -3  13   8       19.47       19.28      1.57 o 
  -2  13   8        0.08        0.98      0.71 o 
  -1  13   8        1.37        2.07      0.47 o 
   0  13   8      879.66      856.67      6.61 o 
   1  13   8        0.48        0.27      0.61 o 
   2  13   8        4.19        5.03      0.87 o 
   3  13   8        0.28        0.79      0.82 o 
   4  13   8        0.69       -0.27      0.86 o 
  -4  14   8        1.56        2.84      0.75 o 
  -3  14   8        0.90        1.20      0.61 o 
  -2  14   8       21.87       15.96      0.97 o 
  -1  14   8        3.77        4.40      0.55 o 
   0  14   8      297.01      286.55      2.52 o 
   1  14   8        0.09       -0.14      0.60 o 
   2  14   8       25.15       25.19      1.41 o 
   3  14   8        1.38        0.72      1.03 o 
   4  14   8        9.06        8.64      1.32 o 
  -4  15   8        0.88        2.13      0.76 o 
  -3  15   8        0.55        1.77      0.65 o 
  -2  15   8       17.12       14.74      0.95 o 
  -1  15   8        0.81        1.11      0.50 o 
   0  15   8        9.52        9.71      0.62 o 
   1  15   8        4.85        5.19      0.81 o 
   2  15   8        2.82        4.21      0.89 o 
   3  15   8        2.58        2.45      0.95 o 
   4  15   8        4.78        1.80      1.20 o 
  -4  16   8        0.01        1.08      1.05 o 
  -3  16   8        0.42        0.07      0.60 o 
  -2  16   8        1.81        2.79      0.66 o 
  -1  16   8       15.85       15.86      0.88 o 
   0  16   8        0.75        0.96      0.56 o 
   1  16   8        9.05       12.22      1.04 o 
   2  16   8       34.21       34.89      1.63 o 
   3  16   8        0.47        1.11      0.88 o 
  -4  17   8        2.22        0.99      0.78 o 
  -3  17   8        0.36        0.76      0.62 o 
  -2  17   8        1.46        1.28      0.60 o 
  -1  17   8      328.16      320.64      4.29 o 
   0  17   8        0.24        0.48      0.56 o 
   1  17   8        0.94       -0.18      0.62 o 
   2  17   8       11.47       10.79      1.13 o 
   3  17   8        6.77       11.10      1.28 o 
  -3  18   8        0.32        1.35      0.64 o 
  -2  18   8       20.71       17.92      1.18 o 
  -1  18   8      130.32      125.84      2.51 o 
   0  18   8        0.36        0.36      0.58 o 
   1  18   8        7.45        7.10      1.19 o 
   2  18   8        2.23        3.02      0.86 o 
   3  18   8        0.00       -0.47      0.82 o 
  -3  19   8        0.11       -0.08      0.81 o 
  -2  19   8       16.48       17.20      2.00 o 
  -1  19   8        8.19       10.10      1.05 o 
   0  19   8        6.75        6.84      0.82 o 
   1  19   8        0.12        0.81      1.27 o 
   2  19   8        3.72        4.38      1.06 o 
   3  19   8        1.31        1.72      1.51 o 
  -3  20   8        3.71        5.99      1.54 o 
  -2  20   8       29.58       31.38      1.68 o 
  -1  20   8        0.22        0.67      0.72 o 
   0  20   8       15.15       17.96      1.13 o 
   1  20   8        1.78        4.57      1.49 o 
   2  20   8        0.00        0.78      1.06 o 
  -2  21   8        0.35        1.09      1.33 o 
  -1  21   8        0.13        0.41      0.67 o 
   0  21   8       26.98       28.02      1.36 o 
   1  21   8        0.29        0.50      1.30 o 
   2  21   8        1.02        0.65      1.27 o 
  -2  22   8        5.35        7.36      1.31 o 
  -1  22   8        0.54       -0.22      0.72 o 
   0  22   8        3.25        4.97      1.08 o 
   1  22   8        0.11        3.42      2.13 o 
  -1  23   8        2.86        3.02      0.93 o 
   0  23   8        0.04        0.90      0.70 o 
  -5   0   9       12.62       14.29      1.56 o 
  -3   0   9        4.11        2.56      0.71 o 
  -1   0   9      213.45      207.71      3.09 o 
   1   0   9       24.94       25.30      1.64 o 
   3   0   9      694.90      706.68      8.86 o 
   5   0   9        1.63        5.30      1.61 o 
  -5   1   9       13.96       15.52      0.95 o 
  -4   1   9       12.48       12.30      0.81 o 
  -3   1   9       10.84        9.42      0.67 o 
  -2   1   9      611.01      569.87      6.98 o 
  -1   1   9       12.47       14.13      0.61 o 
   0   1   9       22.34       16.24      0.67 o 
   1   1   9      110.34      106.78      1.87 o 
   2   1   9       26.49       24.72      0.95 o 
   3   1   9        0.00        1.10      0.72 o 
   4   1   9       92.41       91.44      1.97 o 
   5   1   9        0.43       -0.64      1.26 o 
  -5   2   9       16.13       15.01      1.12 o 
  -4   2   9        0.02        0.12      0.43 o 
  -3   2   9      311.55      284.92      2.99 o 
  -2   2   9      624.53      558.10      7.56 o 
  -1   2   9       92.59       90.89      1.82 o 
   0   2   9        3.16        2.39      0.30 o 
   1   2   9       18.83       20.40      0.87 o 
   2   2   9       16.07       18.41      0.88 o 
   3   2   9       53.76       52.76      1.85 o 
   4   2   9      173.06      176.22      2.85 o 
   5   2   9        0.32       -1.66      1.78 o 
  -5   3   9        5.29        5.54      1.00 o 
  -4   3   9        0.89        0.76      0.51 o 
  -3   3   9      773.43      755.03      6.51 o 
  -2   3   9      258.13      203.89      5.76 o 
  -1   3   9       41.09       36.75      1.37 o 
   0   3   9      138.25      134.78      1.44 o 
   1   3   9       76.03       70.08      2.60 o 
   2   3   9      126.67      129.85      1.99 o 
   3   3   9       80.98       76.49      2.31 o 
   4   3   9       55.45       59.36      1.97 o 
   5   3   9        0.21        2.06      4.15 o 
  -5   4   9        0.37        0.49      0.63 o 
  -4   4   9       32.59       29.79      1.12 o 
  -3   4   9       85.12       86.75      1.67 o 
  -2   4   9        8.52        8.75      0.57 o 
  -1   4   9      330.07      297.95      2.81 o 
   0   4   9       10.38       10.45      0.48 o 
   1   4   9        1.85        2.23      0.56 o 
   2   4   9      477.65      465.03      4.43 o 
   3   4   9       24.30       26.02      1.10 o 
   4   4   9        0.42        3.03      2.24 o 
   5   4   9        0.78        1.06      3.38 o 
  -5   5   9        0.03        0.68      0.63 o 
  -4   5   9       62.36       59.38      1.82 o 
  -3   5   9       68.41       66.61      1.44 o 
  -2   5   9       15.88       17.67      0.76 o 
  -1   5   9       23.55       22.49      0.78 o 
   0   5   9        0.36        0.23      0.27 o 
   1   5   9       11.98       12.16      0.69 o 
   2   5   9      699.08      704.25      6.17 o 
   3   5   9       17.83       19.83      1.49 o 
   4   5   9       11.90       11.88      1.64 o 
   5   5   9        0.92        0.79      1.32 o 
  -5   6   9        2.64        2.28      0.76 o 
  -4   6   9       14.98       12.16      1.08 o 
  -3   6   9        2.57        2.75      0.51 o 
  -2   6   9        8.48       11.38      0.66 o 
  -1   6   9       96.94       95.15      1.44 o 
   0   6   9       38.62       39.75      0.91 o 
   1   6   9        1.50        1.48      0.47 o 
   2   6   9      174.18      159.58      2.31 o 
   3   6   9        0.00       -0.46      0.51 o 
   4   6   9        0.38       -0.33      0.96 o 
  -5   7   9        0.07        0.53      0.69 o 
  -4   7   9       11.15       17.05      1.21 o 
  -3   7   9        9.74        8.25      0.67 o 
  -2   7   9        0.33        0.80      0.56 o 
  -1   7   9       74.93       61.02      1.17 o 
   0   7   9      370.17      361.29      3.95 o 
   1   7   9        3.61        2.97      0.57 o 
   2   7   9        4.87        5.46      0.67 o 
   3   7   9        2.63        2.41      0.85 o 
   4   7   9        0.21       -1.15      1.15 o 
  -5   8   9       23.94       23.58      1.43 o 
  -4   8   9       78.10       73.24      2.21 o 
  -3   8   9       40.29       34.35      1.36 o 
  -2   8   9        6.98        7.22      0.56 o 
  -1   8   9        5.04        4.68      0.64 o 
   0   8   9      266.88      261.97      2.28 o 
   1   8   9      260.44      252.36      5.08 o 
   2   8   9        5.24        3.88      0.65 o 
   3   8   9        0.01       -0.03      0.73 o 
   4   8   9        0.87        0.72      1.22 o 
  -5   9   9       35.78       29.90      1.61 o 
  -4   9   9       10.78       13.92      1.31 o 
  -3   9   9       39.54       34.50      1.37 o 
  -2   9   9       31.15       29.16      1.10 o 
  -1   9   9       29.86       27.63      0.84 o 
   0   9   9      531.02      500.31      3.68 o 
   1   9   9      465.85      457.33      4.28 o 
   2   9   9        6.12        7.59      0.90 o 
   3   9   9        0.46        0.91      0.80 o 
   4   9   9       13.90       17.35      1.49 o 
  -5  10   9       65.33       62.95      2.73 o 
  -4  10   9        0.26       -0.38      0.63 o 
  -3  10   9        2.79        2.53      0.68 o 
  -2  10   9        0.24        0.30      0.46 o 
  -1  10   9        3.91        4.40      0.59 o 
   0  10   9       60.55       56.10      1.03 o 
   1  10   9      623.22      590.37      5.20 o 
   2  10   9        8.74       10.22      1.02 o 
   3  10   9        2.53        0.02      0.80 o 
   4  10   9        7.05        8.96      1.31 o 
  -5  11   9        9.25       11.82      1.25 o 
  -4  11   9        0.52        0.03      0.65 o 
  -3  11   9       12.59       11.29      1.34 o 
  -2  11   9        0.02        1.05      0.51 o 
  -1  11   9       47.26       47.25      1.10 o 
   0  11   9      147.18      140.10      2.16 o 
   1  11   9        3.48        3.44      0.79 o 
   2  11   9        0.00        0.02      0.64 o 
   3  11   9        1.84        1.35      0.87 o 
   4  11   9        3.02        3.85      1.15 o 
  -4  12   9        0.88        2.03      0.75 o 
  -3  12   9        0.00       -0.55      0.55 o 
  -2  12   9       40.85       34.41      1.34 o 
  -1  12   9        0.01        0.47      0.53 o 
   0  12   9       20.82       23.15      0.76 o 
   1  12   9       90.52       92.31      2.24 o 
   2  12   9       18.85       20.42      1.32 o 
   3  12   9        0.59       -0.51      0.67 o 
   4  12   9        0.27       -1.34      1.34 o 
  -4  13   9        0.62        1.30      0.69 o 
  -3  13   9        0.20        0.29      0.58 o 
  -2  13   9      119.02       96.49      2.03 o 
  -1  13   9        2.19        2.72      0.55 o 
   0  13   9       54.19       62.04      1.13 o 
   1  13   9      308.17      309.38      4.33 o 
   2  13   9        0.00       -0.02      0.99 o 
   3  13   9        1.81        3.27      1.26 o 
   4  13   9        0.97        0.78      1.02 o 
  -4  14   9        0.01        0.15      0.72 o 
  -3  14   9        0.31        0.27      0.60 o 
  -2  14   9       20.10       14.63      1.00 o 
  -1  14   9        5.87        7.65      0.73 o 
   0  14   9      163.20      162.52      1.82 o 
   1  14   9       83.12       79.80      2.12 o 
   2  14   9        5.23        3.90      0.95 o 
   3  14   9        4.93        7.08      1.16 o 
  -4  15   9        1.16        3.61      0.84 o 
  -3  15   9        0.08        0.15      0.64 o 
  -2  15   9        3.07        2.87      0.64 o 
  -1  15   9       95.56       91.07      2.02 o 
   0  15   9        1.73        2.02      0.47 o 
   1  15   9        2.43        2.93      0.82 o 
   2  15   9        8.24        5.06      0.97 o 
   3  15   9        7.03        7.44      1.18 o 
  -4  16   9        3.38        4.43      1.01 o 
  -3  16   9        2.77        3.09      0.74 o 
  -2  16   9        1.03        1.30      0.58 o 
  -1  16   9      156.61      151.87      2.51 o 
   0  16   9        2.76        2.30      0.65 o 
   1  16   9       19.66       19.55      1.23 o 
   2  16   9       10.48       16.10      1.32 o 
   3  16   9        0.51        0.71      0.96 o 
  -3  17   9        1.14        1.50      0.63 o 
  -2  17   9        7.96        7.15      0.82 o 
  -1  17   9        4.97        8.16      1.28 o 
   0  17   9        8.45       10.05      0.86 o 
   1  17   9        0.38        0.14      0.80 o 
   2  17   9       52.08       55.29      2.09 o 
   3  17   9        0.53        1.56      0.96 o 
  -3  18   9        0.58        1.37      0.67 o 
  -2  18   9        0.10        0.70      0.59 o 
  -1  18   9       22.07       19.62      1.30 o 
   0  18   9        0.19        1.42      0.61 o 
   1  18   9        0.78        0.61      1.02 o 
   2  18   9       30.85       30.98      1.70 o 
  -3  19   9        0.01        0.12      0.67 o 
  -2  19   9       14.17       15.79      1.07 o 
  -1  19   9       11.83       11.09      1.26 o 
   0  19   9        7.94        8.88      1.18 o 
   1  19   9        1.39        3.14      1.48 o 
   2  19   9        0.86        0.56      0.99 o 
  -2  20   9       32.42       32.45      2.65 o 
  -1  20   9        0.00       -0.05      1.07 o 
   0  20   9        6.81        6.32      1.01 o 
   1  20   9        3.22        6.49      1.63 o 
   2  20   9        0.44        0.00      1.12 o 
  -2  21   9       49.84       44.00      2.32 o 
  -1  21   9        0.21        1.06      0.86 o 
   0  21   9        0.90        2.59      0.96 o 
   1  21   9       12.88       20.11      2.29 o 
  -1  22   9        0.29        1.24      0.87 o 
   0  22   9        1.92        3.40      1.00 o 
  -4   0  10        1.09        0.84      0.67 o 
  -2   0  10     2680.18     2687.62     25.42 o 
   0   0  10      236.55      235.01      6.45 o 
   2   0  10        5.34        4.78      0.93 o 
   4   0  10        2.97        0.13      0.96 o 
  -5   1  10        0.36       -0.13      0.55 o 
  -4   1  10        0.21        1.04      0.52 o 
  -3   1  10      226.60      205.46      2.50 o 
  -2   1  10      267.35      246.91      2.69 o 
  -1   1  10       29.60       29.19      1.36 o 
   0   1  10       37.48       43.11      1.29 o 
   1   1  10        4.82        1.59      0.49 o 
   2   1  10        0.04       -0.49      0.49 o 
   3   1  10      172.69      160.04      2.47 o 
   4   1  10       11.02        9.02      0.99 o 
  -5   2  10        0.00        0.02      0.64 o 
  -4   2  10        4.33        2.52      0.71 o 
  -3   2  10      255.13      248.07      2.81 o 
  -2   2  10       39.31       32.54      1.09 o 
  -1   2  10       60.48       62.54      1.34 o 
   0   2  10        0.07        0.34      0.45 o 
   1   2  10        0.53        1.36      0.46 o 
   2   2  10       29.20       26.70      1.11 o 
   3   2  10       55.60       46.51      1.51 o 
   4   2  10        2.54        1.89      0.75 o 
  -5   3  10        0.04        2.14      0.78 o 
  -4   3  10        0.03        0.38      0.51 o 
  -3   3  10        0.06        1.89      0.58 o 
  -2   3  10        0.81        0.61      0.51 o 
  -1   3  10       29.67       27.75      0.94 o 
   0   3  10       49.83       47.76      1.38 o 
   1   3  10       42.49       39.82      1.33 o 
   2   3  10        4.43        4.63      0.67 o 
   3   3  10       18.45       19.31      2.07 o 
   4   3  10       71.95       70.37      2.16 o 
  -5   4  10        0.77        2.69      1.13 o 
  -4   4  10       27.56       25.27      1.18 o 
  -3   4  10       43.50       41.52      1.17 o 
  -2   4  10      108.43       97.88      1.57 o 
  -1   4  10      605.36      593.57      4.81 o 
   0   4  10       16.21       15.52      1.20 o 
   1   4  10       49.42       50.86      1.30 o 
   2   4  10        4.33        4.73      0.69 o 
   3   4  10        0.47        0.40      0.63 o 
   4   4  10        8.90       10.83      3.34 o 
  -5   5  10        2.89        4.42      0.93 o 
  -4   5  10       82.61       78.28      2.76 o 
  -3   5  10       42.15       41.84      1.16 o 
  -2   5  10       21.58       21.70      0.84 o 
  -1   5  10     1342.82     1277.45      9.10 o 
   0   5  10        0.10       -0.61      0.65 o 
   1   5  10        6.74        6.23      0.64 o 
   2   5  10       41.54       39.38      1.26 o 
   3   5  10        9.36       11.39      0.92 o 
   4   5  10       10.57       13.96      2.50 o 
  -5   6  10        0.19        1.52      0.76 o 
  -4   6  10      294.40      263.61      4.45 o 
  -3   6  10        8.86        8.62      0.73 o 
  -2   6  10        1.52        1.54      0.43 o 
  -1   6  10      864.60      848.24      6.44 o 
   0   6  10        3.16        4.71      0.72 o 
   1   6  10        1.34        0.94      0.50 o 
   2   6  10       90.33       80.81      1.70 o 
   3   6  10        0.19       -0.11      0.62 o 
   4   6  10        0.00       -0.40      0.94 o 
  -5   7  10        0.88        1.60      0.82 o 
  -4   7  10      133.57      137.21      2.81 o 
  -3   7  10        9.86        8.19      0.70 o 
  -2   7  10       10.40       10.97      0.64 o 
  -1   7  10       83.60       67.72      1.44 o 
   0   7  10       90.54       85.01      1.66 o 
   1   7  10       72.85       73.56      1.54 o 
   2   7  10        6.71        5.74      0.70 o 
   3   7  10        1.39        1.03      0.80 o 
   4   7  10        2.11        3.16      1.11 o 
  -5   8  10        1.18        1.54      0.84 o 
  -4   8  10       15.27       16.67      1.23 o 
  -3   8  10        0.25        0.20      0.57 o 
  -2   8  10        8.27        9.30      0.62 o 
  -1   8  10       16.18       11.48      0.66 o 
   0   8  10       12.91       13.95      0.86 o 
   1   8  10        9.15        9.11      0.73 o 
   2   8  10        0.59        0.59      0.53 o 
   3   8  10       13.14       13.87      1.28 o 
   4   8  10       19.69       27.48      1.79 o 
  -5   9  10        8.58        8.23      1.14 o 
  -4   9  10       11.47        9.92      1.05 o 
  -3   9  10       10.78       10.87      0.94 o 
  -2   9  10        2.18        1.92      0.45 o 
  -1   9  10        2.71        3.19      0.46 o 
   0   9  10      149.99      157.30      2.32 o 
   1   9  10       28.70       28.33      1.16 o 
   2   9  10        0.32        0.34      0.64 o 
   3   9  10        7.81        8.36      1.13 o 
   4   9  10        2.26        3.50      1.22 o 
  -5  10  10       23.03       24.15      3.90 o 
  -4  10  10        0.16       -0.16      0.68 o 
  -3  10  10        8.44        4.41      0.76 o 
  -2  10  10        2.83        3.17      0.62 o 
  -1  10  10        3.74        3.86      0.48 o 
   0  10  10      700.95      689.75      7.43 o 
   1  10  10        0.29        0.31      0.56 o 
   2  10  10       11.81       14.40      1.26 o 
   3  10  10        6.35        5.83      1.05 o 
   4  10  10        3.60        4.09      1.21 o 
  -4  11  10        4.19        4.29      0.86 o 
  -3  11  10        0.03        0.41      0.59 o 
  -2  11  10       15.00       13.92      0.93 o 
  -1  11  10        0.35        1.22      0.41 o 
   0  11  10       24.07       27.25      1.19 o 
   1  11  10      122.55      121.32      1.99 o 
   2  11  10        5.33        5.32      0.96 o 
   3  11  10        1.91        2.95      1.01 o 
   4  11  10        5.47        5.16      1.31 o 
  -4  12  10        3.28        4.84      0.98 o 
  -3  12  10        0.34        0.32      0.61 o 
  -2  12  10       11.00        9.16      0.97 o 
  -1  12  10       17.50       16.57      0.75 o 
   0  12  10       59.03       60.40      1.48 o 
   1  12  10      307.29      307.84      3.94 o 
   2  12  10        0.11       -0.68      0.68 o 
   3  12  10       40.21       53.22      2.10 o 
  -4  13  10        4.25        4.88      0.93 o 
  -3  13  10        2.61        2.47      0.73 o 
  -2  13  10        2.21        3.08      0.73 o 
  -1  13  10       16.66       17.92      0.95 o 
   0  13  10       70.60       65.67      1.55 o 
   1  13  10       18.86       22.12      1.33 o 
   2  13  10        3.80        3.03      0.93 o 
   3  13  10       38.98       48.17      2.04 o 
  -4  14  10        0.01        0.44      0.71 o 
  -3  14  10        3.24        2.59      0.74 o 
  -2  14  10        1.93        1.62      0.62 o 
  -1  14  10        7.07        8.12      0.76 o 
   0  14  10        6.90        6.38      0.72 o 
   1  14  10       64.75       67.41      2.97 o 
   2  14  10        1.90        1.05      0.89 o 
   3  14  10        3.74        5.51      1.16 o 
  -4  15  10        0.77        1.52      0.81 o 
  -3  15  10        0.63        2.41      0.71 o 
  -2  15  10        0.47        0.41      0.54 o 
  -1  15  10        8.86        9.31      1.00 o 
   0  15  10        0.02        0.63      0.98 o 
   1  15  10        3.57        3.64      0.89 o 
   2  15  10       35.01       35.56      1.75 o 
   3  15  10        0.50        0.52      1.21 o 
  -3  16  10        4.68        5.34      0.83 o 
  -2  16  10        0.59        1.00      0.97 o 
  -1  16  10        1.50        2.29      0.88 o 
   0  16  10        0.02       -1.41      1.41 o 
   1  16  10        9.80        9.19      1.04 o 
   2  16  10      193.05      209.08      4.36 o 
   3  16  10        5.61        6.79      1.29 o 
  -3  17  10        0.01        0.23      0.90 o 
  -2  17  10        0.04        0.70      0.59 o 
  -1  17  10       43.44       40.46      3.35 o 
   0  17  10        0.68       -0.28      1.63 o 
   1  17  10        4.44        3.54      0.90 o 
   2  17  10       19.60       16.92      1.45 o 
  -3  18  10        2.82        3.95      0.93 o 
  -2  18  10        0.22        1.51      1.12 o 
  -1  18  10        1.84        3.07      1.08 o 
   0  18  10        0.25        0.37      1.69 o 
   1  18  10        0.08       -0.44      1.99 o 
   2  18  10       52.57       63.44      2.29 o 
  -2  19  10        3.02        5.23      2.05 o 
  -1  19  10        0.45       -0.07      1.15 o 
   1  19  10       11.11       12.58      1.97 o 
   2  19  10        6.67        7.79      1.19 o 
  -2  20  10        0.28        0.52      1.10 o 
  -1  20  10        3.39        5.56      1.25 o 
   1  20  10        1.49        2.81      1.57 o 
  -1  21  10        2.48        4.48      1.06 o 
  -5   0  11        0.64        0.31      0.85 o 
  -3   0  11       25.30       27.55      1.46 o 
  -1   0  11        2.99        2.89      1.17 o 
   1   0  11        0.78        1.38      0.81 o 
   3   0  11        3.61        4.50      2.09 o 
  -5   1  11        0.27        0.08      0.62 o 
  -4   1  11        7.39        8.11      0.70 o 
  -3   1  11       23.42       23.39      1.19 o 
  -2   1  11      106.79      101.47      1.76 o 
  -1   1  11        8.62        9.88      0.88 o 
   0   1  11        3.56        3.40      0.62 o 
   1   1  11       92.50       79.29      1.73 o 
   2   1  11       48.64       44.79      1.37 o 
   3   1  11        2.38        2.19      1.22 o 
   4   1  11        9.13        7.36      1.13 o 
  -5   2  11        0.09        0.83      0.81 o 
  -4   2  11        5.38        6.97      0.79 o 
  -3   2  11      351.24      321.20      3.81 o 
  -2   2  11      538.54      525.95      4.57 o 
  -1   2  11        1.93        1.57      0.44 o 
   0   2  11      208.11      162.05      2.62 o 
   1   2  11       19.27       16.25      0.88 o 
   2   2  11        3.29        3.25      0.73 o 
   3   2  11        5.02        6.08      2.09 o 
   4   2  11        0.06       -0.03      1.19 o 
  -5   3  11        1.78        2.96      0.75 o 
  -4   3  11        0.40        0.41      0.59 o 
  -3   3  11      207.43      198.95      2.74 o 
  -2   3  11      188.26      180.06      2.84 o 
  -1   3  11       69.04       61.54      1.25 o 
   0   3  11      119.01       92.96      3.17 o 
   1   3  11       14.45       15.56      0.88 o 
   2   3  11       31.84       32.68      1.23 o 
   3   3  11        1.52        3.68      1.40 o 
   4   3  11        5.23        6.37      3.59 o 
  -5   4  11        0.00        0.70      0.72 o 
  -4   4  11        0.21        0.78      0.53 o 
  -3   4  11      110.45      106.01      2.21 o 
  -2   4  11       51.07       47.27      1.17 o 
  -1   4  11      187.68      184.02      2.25 o 
   0   4  11       99.71       75.88      1.80 o 
   1   4  11        8.99        7.06      0.71 o 
   2   4  11       14.39       13.77      0.96 o 
   3   4  11       15.16       16.32      1.36 o 
   4   4  11        2.87        3.28      2.90 o 
  -5   5  11        0.02        0.86      0.75 o 
  -4   5  11        0.89        1.12      1.01 o 
  -3   5  11        9.75       10.69      0.74 o 
  -2   5  11       19.35       18.62      0.80 o 
  -1   5  11       55.89       48.91      1.47 o 
   0   5  11        1.57        2.85      0.64 o 
   1   5  11      103.40       92.38      1.76 o 
   2   5  11       12.57       15.33      0.98 o 
   3   5  11        2.89        3.08      0.78 o 
   4   5  11        0.35        0.73      1.05 o 
  -5   6  11        5.19        4.84      1.04 o 
  -4   6  11        3.60        3.75      0.83 o 
  -3   6  11        0.02        0.34      0.47 o 
  -2   6  11       19.62       18.03      1.21 o 
  -1   6  11        7.34       10.77      0.69 o 
   0   6  11        4.58        3.84      0.69 o 
   1   6  11        9.86        8.97      0.75 o 
   2   6  11        0.00        0.02      0.56 o 
   3   6  11        4.43        4.45      1.04 o 
   4   6  11        8.15        7.38      1.54 o 
  -5   7  11        0.30        1.15      0.84 o 
  -4   7  11       63.68       63.26      1.95 o 
  -3   7  11        0.13        0.58      0.49 o 
  -2   7  11        9.53       11.28      0.70 o 
  -1   7  11      385.73      354.73      3.41 o 
   0   7  11        7.27        7.48      0.84 o 
   1   7  11       22.72       21.51      0.98 o 
   2   7  11       18.95       22.42      1.40 o 
   3   7  11        0.15       -0.19      1.11 o 
   4   7  11        0.89       -0.39      1.12 o 
  -4   8  11       11.12       10.21      1.04 o 
  -3   8  11        8.55        8.99      0.91 o 
  -2   8  11        5.73        5.36      0.57 o 
  -1   8  11       47.39       43.00      1.18 o 
   0   8  11      404.12      397.10      4.63 o 
   1   8  11        2.06        2.89      0.60 o 
   2   8  11       29.36       31.34      1.23 o 
   3   8  11       18.57       23.16      1.59 o 
   4   8  11        7.95       10.77      2.03 o 
  -4   9  11        3.12        2.84      0.92 o 
  -3   9  11        1.13        1.26      0.65 o 
  -2   9  11       56.03       53.17      1.47 o 
  -1   9  11        3.66        3.81      0.51 o 
   0   9  11      602.46      588.40      6.17 o 
   1   9  11        3.73        5.75      0.69 o 
   2   9  11        2.03        1.87      0.88 o 
   3   9  11       25.70       31.51      1.74 o 
   4   9  11       17.50       27.33      5.03 o 
  -4  10  11        0.54        0.50      0.68 o 
  -3  10  11       10.12       11.65      1.00 o 
  -2  10  11        1.72        2.06      0.64 o 
  -1  10  11        0.00        0.69      0.55 o 
   0  10  11       22.85       24.08      1.22 o 
   1  10  11       14.78       17.02      0.94 o 
   2  10  11        0.23       -0.69      0.69 o 
   3  10  11        0.05       -0.83      0.83 o 
  -4  11  11        1.25        1.31      0.89 o 
  -3  11  11        1.55        2.50      0.68 o 
  -2  11  11        0.37        0.37      0.56 o 
  -1  11  11       24.25       23.70      1.09 o 
   0  11  11        9.25       10.86      0.91 o 
   1  11  11        0.35        0.90      0.62 o 
   2  11  11       14.14       14.95      1.29 o 
   3  11  11        4.36        1.82      1.02 o 
  -4  12  11        0.83        2.34      0.84 o 
  -3  12  11       11.58       10.82      1.01 o 
  -2  12  11        5.44        5.56      0.76 o 
  -1  12  11        0.83       -0.41      0.41 o 
   0  12  11        0.98        0.81      1.00 o 
   1  12  11       96.84      105.40      3.53 o 
   2  12  11        2.68        3.09      1.30 o 
   3  12  11        0.17       -1.41      1.64 o 
  -4  13  11        0.68        1.50      0.98 o 
  -3  13  11        4.73        7.83      0.91 o 
  -2  13  11       10.88       11.87      0.93 o 
  -1  13  11        3.62        4.58      0.67 o 
   0  13  11        0.41       -0.22      0.61 o 
   1  13  11      143.21      144.25      3.01 o 
   2  13  11        0.05       -0.78      1.24 o 
   3  13  11        9.92       13.50      2.11 o 
  -4  14  11       15.76       17.56      2.92 o 
  -3  14  11       39.12       35.50      1.49 o 
  -2  14  11        0.94        1.50      0.62 o 
  -1  14  11        0.61        0.60      0.55 o 
   0  14  11       16.32       16.53      1.72 o 
   1  14  11      141.94      133.10      2.89 o 
   2  14  11       10.20       11.92      1.28 o 
   3  14  11       12.71       16.14      1.56 o 
  -3  15  11        7.58        8.24      1.01 o 
  -2  15  11        0.03       -0.32      0.56 o 
  -1  15  11        2.17        2.47      0.63 o 
   0  15  11       10.30       11.21      1.79 o 
   1  15  11       22.62       24.89      2.11 o 
   2  15  11        3.22        1.69      0.95 o 
  -3  16  11        2.68        3.17      0.81 o 
  -2  16  11        0.84        1.04      0.86 o 
  -1  16  11        0.63        0.25      0.56 o 
   1  16  11        1.24        0.77      0.86 o 
   2  16  11       42.36       48.75      2.62 o 
  -3  17  11        0.68        0.96      0.71 o 
  -2  17  11       14.56       11.44      1.21 o 
  -1  17  11        0.13        1.11      1.04 o 
   1  17  11        2.87        1.95      1.58 o 
   2  17  11       11.38       13.17      1.39 o 
  -2  18  11        0.54        1.27      0.91 o 
  -1  18  11        1.76        0.37      0.94 o 
   1  18  11        2.46       -0.03      1.37 o 
  -2  19  11        1.92        2.59      0.86 o 
  -1  19  11        7.24        8.99      1.44 o 
   1  19  11        5.41       12.63      3.05 o 
  -1  20  11        1.28        1.76      1.05 o 
  -4   0  12        5.43        5.94      1.08 o 
  -2   0  12       33.62       38.33      1.57 o 
   0   0  12      156.26      139.09      3.60 o 
   2   0  12        0.28       -1.02      1.23 o 
   4   0  12       24.68       24.94      2.21 o 
  -5   1  12        6.33        7.92      1.21 o 
  -4   1  12        5.24        5.32      0.67 o 
  -3   1  12        1.64        1.88      0.50 o 
  -2   1  12       25.71       24.17      1.11 o 
  -1   1  12       27.90       26.60      1.20 o 
   0   1  12      100.57       89.59      2.99 o 
   1   1  12      300.59      249.75      3.61 o 
   2   1  12       15.09       15.87      1.07 o 
   3   1  12        9.37        9.87      1.13 o 
   4   1  12        0.28       -0.96      1.76 o 
  -5   2  12        2.63        5.03      1.27 o 
  -4   2  12        4.75        5.00      0.65 o 
  -3   2  12        2.09        2.50      0.84 o 
  -2   2  12       20.98       18.35      1.50 o 
  -1   2  12      113.76       95.52      2.02 o 
   0   2  12        0.96        1.21      0.66 o 
   1   2  12      129.59      111.64      2.66 o 
   2   2  12        2.24        3.50      1.13 o 
   3   2  12        1.78        1.16      0.91 o 
   4   2  12        2.08        5.28      2.83 o 
  -5   3  12        0.42        1.48      1.96 o 
  -4   3  12       16.98       18.28      0.99 o 
  -3   3  12        2.37        2.32      0.57 o 
  -2   3  12        0.01        0.61      0.42 o 
  -1   3  12        3.88        5.13      0.77 o 
   0   3  12        1.40        3.30      0.74 o 
   1   3  12       24.76       25.36      1.29 o 
   2   3  12       18.75       20.38      1.97 o 
   3   3  12        8.55        9.66      1.74 o 
   4   3  12        3.18        6.60      4.84 o 
  -4   4  12        0.04        0.49      0.55 o 
  -3   4  12        0.00        0.34      0.49 o 
  -2   4  12       44.81       42.23      1.14 o 
  -1   4  12        1.07        2.69      0.73 o 
   0   4  12      259.27      219.98      3.25 o 
   1   4  12        4.17        5.88      0.85 o 
   2   4  12        7.94        8.41      1.61 o 
   3   4  12        6.37        9.59      1.75 o 
   4   4  12        0.03       -1.34      3.26 o 
  -4   5  12        7.41        7.60      0.94 o 
  -3   5  12        0.55        0.83      0.50 o 
  -2   5  12       52.13       45.00      1.18 o 
  -1   5  12      423.47      389.70      4.66 o 
   0   5  12       43.83       36.94      1.50 o 
   1   5  12        6.21        4.95      0.78 o 
   2   5  12      150.16      140.35      2.41 o 
   3   5  12        5.70        5.83      0.93 o 
  -4   6  12        6.58        7.61      0.95 o 
  -3   6  12        2.63        4.06      0.60 o 
  -2   6  12        1.82        1.19      0.50 o 
  -1   6  12       31.20       27.60      1.30 o 
   0   6  12        0.57        0.19      0.99 o 
   1   6  12       11.71       12.94      1.01 o 
   2   6  12       31.13       28.80      1.27 o 
   3   6  12        6.63        6.39      1.14 o 
  -4   7  12        8.61        9.19      1.00 o 
  -3   7  12       16.25       17.21      1.11 o 
  -2   7  12       16.31       15.90      0.82 o 
  -1   7  12      111.45       96.56      2.12 o 
   0   7  12        8.88        8.86      0.95 o 
   1   7  12       26.84       26.25      1.27 o 
   2   7  12       29.23       28.42      1.27 o 
   3   7  12        9.13        8.78      1.27 o 
  -4   8  12        0.71        0.73      0.70 o 
  -3   8  12        0.70        1.05      0.63 o 
  -2   8  12        1.49        1.73      0.54 o 
  -1   8  12       20.17       21.73      1.19 o 
   0   8  12        0.79        2.47      0.70 o 
   1   8  12        0.46       -0.47      0.63 o 
   2   8  12        0.28        0.84      0.79 o 
   3   8  12       15.09       13.52      1.43 o 
  -4   9  12        0.39        0.22      0.69 o 
  -3   9  12       21.95       21.96      1.23 o 
  -2   9  12       16.10       15.68      1.32 o 
  -1   9  12        0.14       -0.08      0.64 o 
   0   9  12        6.74        8.78      0.92 o 
   1   9  12        0.06       -0.35      0.59 o 
   2   9  12        9.19        8.47      1.17 o 
   3   9  12        4.72        3.66      1.19 o 
  -4  10  12        0.88        0.79      0.77 o 
  -3  10  12        0.91        3.08      1.13 o 
  -2  10  12      105.12       93.24      2.09 o 
  -1  10  12       45.26       40.46      2.39 o 
   0  10  12       18.45       14.95      1.04 o 
   1  10  12       23.11       25.37      1.30 o 
   2  10  12        8.00        7.06      1.14 o 
   3  10  12       12.83       10.06      1.40 o 
  -4  11  12        0.83        0.36      0.75 o 
  -3  11  12        0.76        1.77      0.68 o 
  -2  11  12       57.09       46.75      1.54 o 
  -1  11  12        1.15        0.42      0.75 o 
   0  11  12       22.34       23.93      2.14 o 
   1  11  12        0.61        1.70      1.34 o 
   2  11  12        0.17       -0.40      1.27 o 
   3  11  12       13.34       12.80      1.48 o 
  -4  12  12        1.19        1.38      1.93 o 
  -3  12  12        7.24        6.84      0.88 o 
  -2  12  12       33.37       33.82      1.39 o 
  -1  12  12        0.43        0.90      0.94 o 
   0  12  12       11.03       12.15      1.00 o 
   1  12  12       80.08       67.29      2.80 o 
   2  12  12        0.96       -0.07      0.87 o 
   3  12  12        1.07       -0.67      1.05 o 
  -3  13  12        4.37        4.15      0.81 o 
  -2  13  12        4.38        5.24      0.82 o 
  -1  13  12        1.42        1.36      1.23 o 
   0  13  12        5.20        7.11      0.87 o 
   1  13  12       11.71       10.74      4.85 o 
   2  13  12        0.07       -1.24      1.24 o 
  -3  14  12       12.41       12.82      1.27 o 
  -2  14  12        1.07        1.04      0.94 o 
  -1  14  12        0.00        0.58      0.89 o 
   0  14  12       10.14       11.13      1.72 o 
   1  14  12        1.94        3.02      1.61 o 
   2  14  12        0.86        1.45      0.98 o 
  -3  15  12        5.38        5.75      0.94 o 
  -2  15  12        2.21        2.91      0.72 o 
  -1  15  12        2.48        4.94      3.10 o 
   0  15  12        3.95        2.27      2.59 o 
   1  15  12        5.49        3.86      1.60 o 
   2  15  12        1.06        1.53      1.97 o 
  -2  16  12        0.26        0.87      0.60 o 
  -1  16  12        4.75        8.79      2.04 o 
   1  16  12        4.59        6.08      3.57 o 
   2  16  12       39.36       39.76      2.00 o 
  -2  17  12        0.00        0.76      0.63 o 
  -1  17  12        4.82        8.51      2.38 o 
   1  17  12        2.18        0.69      2.17 o 
  -3   0  13       11.81       13.15      2.17 o 
  -1   0  13       21.40       21.01      1.65 o 
   1   0  13       62.48       52.37      2.54 o 
   3   0  13        0.68        0.34      3.24 o 
  -4   1  13        2.08        3.98      0.65 o 
  -3   1  13       29.93       28.93      1.09 o 
  -2   1  13       32.89       32.63      1.13 o 
  -1   1  13        0.80        1.13      0.63 o 
   0   1  13       20.56       17.24      1.12 o 
   1   1  13       31.25       28.40      1.42 o 
   2   1  13        9.91       10.85      1.03 o 
   3   1  13        2.08        0.68      1.15 o 
  -4   2  13        0.67        1.52      0.64 o 
  -3   2  13        3.32        3.87      0.68 o 
  -2   2  13       25.67       25.57      0.98 o 
  -1   2  13        0.01       -0.05      0.80 o 
   0   2  13      158.07      127.91      2.52 o 
   1   2  13       29.08       24.67      1.35 o 
   2   2  13        0.00        0.38      1.09 o 
   3   2  13       10.08       13.24      1.56 o 
  -4   3  13       43.19       49.43      1.50 o 
  -3   3  13       13.23       14.89      0.85 o 
  -2   3  13       19.26       20.49      1.21 o 
  -1   3  13        7.76        6.98      0.85 o 
   0   3  13       50.01       38.51      1.51 o 
   1   3  13       63.12       55.78      1.81 o 
   2   3  13       16.46       14.53      1.14 o 
   3   3  13        7.91       10.77      2.52 o 
  -4   4  13       18.30       26.02      1.41 o 
  -3   4  13        0.17        1.54      0.66 o 
  -2   4  13        1.16        1.92      1.00 o 
  -1   4  13       27.10       27.90      1.38 o 
   0   4  13        2.11        1.59      0.71 o 
   1   4  13        1.68        3.00      0.80 o 
   2   4  13       35.41       29.19      2.29 o 
   3   4  13        2.28        2.32      1.89 o 
  -4   5  13       33.70       40.71      1.65 o 
  -3   5  13       13.89       14.94      0.87 o 
  -2   5  13        0.16        0.48      0.48 o 
  -1   5  13       12.37       12.32      1.01 o 
   0   5  13        2.25        3.15      0.84 o 
   1   5  13       12.74       15.47      1.14 o 
   2   5  13       25.57       23.94      1.33 o 
   3   5  13        3.33        2.84      0.97 o 
  -4   6  13       13.18       15.46      1.83 o 
  -3   6  13        3.35        4.91      0.69 o 
  -2   6  13       23.84       24.01      0.98 o 
  -1   6  13       38.41       33.01      1.40 o 
   0   6  13       13.29       13.64      1.17 o 
   1   6  13       20.02       22.08      1.58 o 
   2   6  13        8.05        9.21      1.02 o 
   3   6  13       14.02       16.22      1.59 o 
  -4   7  13        3.94        4.81      0.91 o 
  -3   7  13        1.80        1.16      1.34 o 
  -2   7  13       13.80       13.66      0.82 o 
  -1   7  13       10.98        6.58      0.89 o 
   0   7  13        2.70        3.37      1.10 o 
   1   7  13        0.55        0.30      0.83 o 
   2   7  13       47.63       47.17      2.01 o 
   3   7  13       12.05       12.38      1.89 o 
  -4   8  13        0.65        1.23      0.79 o 
  -3   8  13        6.80        9.91      1.31 o 
  -2   8  13        1.92        1.47      0.66 o 
  -1   8  13      100.38       88.66      2.13 o 
   0   8  13        2.53        2.56      0.77 o 
   1   8  13        2.21        2.75      0.78 o 
   2   8  13        1.07        2.63      0.97 o 
   3   8  13        9.05        6.65      2.54 o 
  -4   9  13        4.64        6.06      0.98 o 
  -3   9  13       18.48       23.29      1.48 o 
  -2   9  13        4.21        2.89      0.62 o 
  -1   9  13        6.54        8.50      0.93 o 
   0   9  13       10.61       13.25      1.82 o 
   1   9  13        5.92        6.75      1.25 o 
   2   9  13        9.04        7.50      1.33 o 
   3   9  13       16.93       13.90      2.11 o 
  -3  10  13        6.40        9.72      0.98 o 
  -2  10  13       34.55       36.81      1.52 o 
  -1  10  13        0.05        0.43      0.63 o 
   0  10  13        5.98        5.36      1.79 o 
   1  10  13        5.89        5.99      0.91 o 
   2  10  13       11.64       10.94      1.45 o 
  -3  11  13        0.90        2.03      1.05 o 
  -2  11  13       56.10       56.27      3.32 o 
  -1  11  13        9.38       11.03      1.01 o 
   0  11  13        0.32        0.37      0.67 o 
   1  11  13        0.00        0.56      1.36 o 
   2  11  13       10.81       12.88      1.57 o 
  -3  12  13        1.47        2.03      0.74 o 
  -2  12  13        0.39        1.26      0.68 o 
  -1  12  13        0.00       -0.19      0.82 o 
   0  12  13       20.36       23.84      1.59 o 
   1  12  13        7.14        8.08      1.50 o 
   2  12  13        8.18        7.93      1.43 o 
  -3  13  13       25.76       26.31      1.41 o 
  -2  13  13        1.62        1.75      0.74 o 
  -1  13  13        0.03       -0.18      0.87 o 
   0  13  13        1.09        1.87      0.74 o 
   1  13  13        0.70        0.91      2.63 o 
   2  13  13        0.25        0.20      2.44 o 
  -2  14  13        1.21        1.76      0.81 o 
  -1  14  13        2.31        3.98      2.20 o 
   0  14  13       16.99       20.69      3.24 o 
   1  14  13        0.13       -1.79      1.79 o 
  -2  15  13        1.42        2.19      0.77 o 
  -1  15  13       26.88       34.96      6.97 o 
   0  15  13        2.11       -0.49      2.89 o 
   1  15  13        5.06        4.49      3.43 o 
  -2  16  13        1.36        2.32      1.56 o 
  -1  16  13       16.17       23.05      3.34 o 
   1  16  13        4.49        3.95      1.41 o 
  -1  17  13       13.96       18.17      3.07 o 
  -4   0  14        0.62        1.09      1.16 o 
  -2   0  14       26.77       27.65      3.78 o 
   0   0  14       18.58       20.28      1.76 o 
   2   0  14       12.70       10.94      1.59 o 
  -4   1  14        2.46        3.82      0.78 o 
  -3   1  14        1.22        1.25      0.53 o 
  -2   1  14       11.21       14.78      1.08 o 
  -1   1  14       24.05       23.50      1.26 o 
   0   1  14        0.73        1.23      0.91 o 
   1   1  14       24.00       16.34      1.77 o 
   2   1  14       15.46       14.24      1.69 o 
   3   1  14        0.10       -0.78      0.78 o 
  -4   2  14       15.10       17.29      1.52 o 
  -3   2  14        0.17        0.69      0.57 o 
  -2   2  14       11.48       11.59      1.35 o 
  -1   2  14        0.39        1.47      0.73 o 
   0   2  14        0.32        1.27      0.70 o 
   1   2  14        0.11        0.80      1.53 o 
   2   2  14        3.75        3.40      0.87 o 
   3   2  14        3.41        1.86      1.10 o 
  -4   3  14       18.90       23.23      1.20 o 
  -3   3  14       19.39       21.80      1.16 o 
  -2   3  14        0.26       -0.70      0.99 o 
  -1   3  14       16.30       19.53      2.11 o 
   0   3  14       24.70       21.70      1.30 o 
   1   3  14       20.71       18.11      1.30 o 
   2   3  14        0.16        1.60      1.23 o 
   3   3  14        0.80        0.27      1.49 o 
  -4   4  14        9.06       11.86      1.16 o 
  -3   4  14        7.14        7.16      0.80 o 
  -2   4  14        0.23        0.92      0.98 o 
  -1   4  14        3.29        4.65      0.85 o 
   0   4  14        4.07        6.38      0.92 o 
   1   4  14        0.24        1.32      1.03 o 
   2   4  14        0.00       -0.39      0.68 o 
   3   4  14       24.65       28.11      2.37 o 
  -4   5  14        4.65        7.23      1.03 o 
  -3   5  14        8.37       11.21      1.07 o 
  -2   5  14        0.76        1.70      0.70 o 
  -1   5  14        1.50        2.37      0.77 o 
   0   5  14        6.14        6.66      0.91 o 
   1   5  14        0.08        0.31      0.66 o 
   2   5  14       12.31       12.97      1.22 o 
  -3   6  14       23.67       25.82      1.16 o 
  -2   6  14        7.06        8.47      0.95 o 
  -1   6  14       20.57       19.70      1.28 o 
   0   6  14        1.46        2.08      0.76 o 
   1   6  14       15.99       14.36      2.00 o 
   2   6  14        1.07        0.57      0.77 o 
  -3   7  14       32.21       38.65      1.58 o 
  -2   7  14       13.84       15.68      1.67 o 
  -1   7  14        5.84        6.77      0.90 o 
   0   7  14       56.71       56.55      1.85 o 
   1   7  14        8.34        9.11      1.53 o 
   2   7  14        3.17        0.94      1.20 o 
  -3   8  14       74.57       79.32      2.95 o 
  -2   8  14        0.07        0.54      0.68 o 
  -1   8  14        0.62        2.20      0.74 o 
   0   8  14        0.19        0.68      0.70 o 
   1   8  14        0.04       -0.31      1.16 o 
   2   8  14        0.06       -0.17      0.98 o 
  -3   9  14       12.65       14.84      1.44 o 
  -2   9  14       18.49       18.10      1.83 o 
  -1   9  14        1.35        2.22      0.72 o 
   0   9  14        6.19        5.82      1.06 o 
   1   9  14        6.71        9.17      1.06 o 
   2   9  14        1.02        0.04      1.21 o 
  -3  10  14        0.38        1.38      0.79 o 
  -2  10  14        0.54        1.83      1.41 o 
  -1  10  14        0.01        0.00      0.76 o 
   0  10  14        0.90        0.56      1.42 o 
   1  10  14       17.22       24.83      1.46 o 
   2  10  14        0.00       -1.30      1.52 o 
  -3  11  14        0.13       -0.47      0.70 o 
  -2  11  14        4.49       11.60      1.59 o 
  -1  11  14        2.17        3.10      1.07 o 
   0  11  14       18.23       18.32      1.47 o 
   1  11  14       19.21       23.78      2.54 o 
   2  11  14        1.02        1.34      1.34 o 
  -2  12  14       41.91       55.34      2.63 o 
  -1  12  14        4.35        7.28      1.30 o 
   0  12  14        0.78       -0.17      1.46 o 
   1  12  14        0.75       -1.56      1.56 o 
  -2  13  14       23.49       28.78      2.17 o 
  -1  13  14       24.44       25.98      3.59 o 
   0  13  14        2.76        3.64      1.22 o 
   1  13  14       11.85       14.14      1.99 o 
  -2  14  14        4.36        5.18      1.45 o 
  -1  14  14        8.61       11.51      1.48 o 
   0  14  14       10.61       12.81      2.20 o 
  -1  15  14        7.23        8.45      2.35 o 
  -3   0  15        2.28        3.95      0.96 o 
  -1   0  15       51.82       51.46      2.50 o 
   1   0  15        4.17        9.67      1.61 o 
  -3   1  15        2.76        5.02      0.81 o 
  -2   1  15       34.98       43.57      1.63 o 
  -1   1  15        7.16        5.78      0.92 o 
   0   1  15        0.03        0.67      0.72 o 
   1   1  15        2.22        4.16      0.91 o 
   2   1  15        0.85       -1.36      1.56 o 
  -3   2  15       17.65       17.63      1.11 o 
  -2   2  15        3.51        7.44      0.95 o 
  -1   2  15        0.06        2.33      0.77 o 
   0   2  15       15.75       16.82      1.25 o 
   1   2  15        0.06        0.15      0.66 o 
   2   2  15        5.57        3.22      1.12 o 
  -3   3  15        8.16        9.05      0.85 o 
  -2   3  15       13.00       16.16      1.81 o 
  -1   3  15       30.66       27.24      1.44 o 
   0   3  15        5.74        4.40      1.04 o 
   1   3  15        3.74        7.58      1.07 o 
   2   3  15        0.21       -0.97      1.84 o 
  -3   4  15        0.06        1.36      0.68 o 
  -2   4  15        4.29        6.35      0.93 o 
  -1   4  15        1.20        4.46      0.88 o 
   0   4  15        1.66        4.92      1.05 o 
   1   4  15        8.48        5.97      1.23 o 
   2   4  15        2.70        1.48      0.91 o 
  -3   5  15       12.65       17.37      1.00 o 
  -2   5  15        7.42        7.44      0.96 o 
  -1   5  15       11.84       10.74      1.30 o 
   0   5  15        3.35        6.16      0.95 o 
   1   5  15        0.62        0.79      0.76 o 
   2   5  15        2.44        4.09      1.10 o 
  -3   6  15        1.09        1.26      0.71 o 
  -2   6  15        2.13        2.77      1.06 o 
  -1   6  15        2.58        4.92      0.95 o 
   0   6  15        1.05        1.47      1.26 o 
   1   6  15        7.43        8.06      1.06 o 
   2   6  15       24.26       29.63      1.73 o 
  -3   7  15        3.49        5.52      1.07 o 
  -2   7  15       14.48       14.99      1.28 o 
  -1   7  15        0.00        1.90      0.73 o 
   0   7  15        3.54        7.00      2.01 o 
   1   7  15        7.14        7.01      1.03 o 
   2   7  15       12.75       19.43      2.30 o 
  -3   8  15        4.50        7.25      1.76 o 
  -2   8  15        0.21        0.25      1.02 o 
  -1   8  15        4.24        5.37      0.93 o 
   0   8  15        0.07        0.36      0.90 o 
   1   8  15        5.07        5.82      1.03 o 
  -2   9  15        5.50        6.41      1.36 o 
  -1   9  15        7.75        8.12      1.01 o 
   0   9  15        5.03        4.55      0.87 o 
   1   9  15        4.44        7.25      2.01 o 
  -2  10  15       13.32       17.38      1.85 o 
  -1  10  15        0.27        1.44      0.75 o 
   0  10  15        1.84        1.02      0.81 o 
   1  10  15       16.78       20.64      1.44 o 
  -2  11  15        8.77       10.88      3.00 o 
  -1  11  15        0.12        0.11      0.98 o 
   0  11  15        0.80        0.59      1.21 o 
   1  11  15        0.21        0.03      2.40 o 
  -1  12  15        0.34        1.21      1.10 o 
   0  12  15        0.51        1.47      1.25 o 
  -2   0  16        0.00        1.05      1.17 o 
   0   0  16        5.77        4.46      1.38 o 
  -2   1  16        5.66        7.89      1.07 o 
  -1   1  16        1.58        3.17      0.89 o 
   0   1  16        0.00       -0.18      1.04 o 
   1   1  16        1.63        0.73      0.91 o 
  -2   2  16        0.03        0.73      1.23 o 
  -1   2  16       11.63       19.47      2.98 o 
   0   2  16        0.23        1.72      0.82 o 
   1   2  16        4.21        6.83      1.13 o 
  -2   3  16        0.51        1.35      0.86 o 
  -1   3  16        9.37       16.24      2.21 o 
   0   3  16        0.56        1.83      1.59 o 
   1   3  16        0.09        0.86      0.87 o 
  -2   4  16        5.64        8.03      1.24 o 
  -1   4  16       21.84       26.07      1.50 o 
   0   4  16       17.48       23.09      2.87 o 
   1   4  16        0.01       -1.14      1.14 o 
  -2   5  16        6.96        7.11      1.93 o 
  -1   5  16        1.18        1.69      1.00 o 
   0   5  16        0.02        0.41      0.82 o 
   1   5  16        0.70        0.44      0.85 o 
  -2   6  16       14.23       17.63      1.32 o 
  -1   6  16        0.05        1.32      1.20 o 
   0   6  16       13.71       17.59      1.40 o 
   1   6  16        0.33        1.82      1.67 o 
  -2   7  16        1.18        1.89      2.14 o 
  -1   7  16       11.98       18.31      1.36 o 
   0   7  16        3.24        3.96      1.33 o 
  -1   8  16        9.13       14.46      1.27 o 
   0   8  16       37.08       46.63      2.35 o 
  -1   9  16        5.32        8.63      1.14 o 
   0   9  16        2.12        3.08      1.69 o 
  -1   0  17        0.25        3.56      3.48 o 
  -1   1  17        3.91        6.73      2.59 o 
  -1   2  17        1.09        3.24      3.62 o 
  -1   3  17        0.48        2.69      1.74 o 
                                                 
